# Supplementary material for: Detection and Analysis of VOCs in Cherry Tomato Based on GC-MS and GC×GC-TOF MS Techniques
Source: Foods. 2024 Apr 22;13(8):1279. doi: 10.3390/foods13081279 (PMC11048788; doi:10.3390/foods13081279)
Supplement: Supplementary file 1 [file foods-13-01279-s001.zip]

Archive with 1 entries (1 files):
- Supplementary data S1.xlsx
