# Supplementary material for: Detection and Analysis of VOCs in Cherry Tomato Based on GC-MS and GC×GC-TOF MS Techniques
Source: Foods. 2024 Apr 22;13(8):1279. doi: 10.3390/foods13081279 (PMC11048788; doi:10.3390/foods13081279)
Supplement: Supplementary file 1 [file foods-13-01279-s001.zip › Supplementary data S1.xlsx]

## Sheet: GC-MS
CAS	Quantitative ion	Qualitative ion	Molecular weight (Da)	Formula	NIST_RI
14360-50-0	110	95	166.099	C10H14O2	1239
107914-89-6	91	105	148.125	C11H16	1112
93-16-3	178	163	178.099	C11H14O2	1492
79-77-6	177	91	192.151	C13H20O	1486
110-93-0	108	111	126.104	C8H14O	986
25016-16-4	95	110	110.048	C5H6N2O	1156
66-25-1	44	56	100.089	C6H12O	801
3658-77-3	128	57	128.047	C6H8O3	1070
22906-75-8	96	95	138.091	C6H10N4	1096
936-58-3	107	79	148.089	C10H12O	1244
3796-70-1	69	41	194.167	C13H22O	1453
22013-33-8	151	95	151.063	C8H9NO2	1456
14469-83-1	91	92	226.036	C11H15Br	1487
527-55-9	138	123	138.068	C8H10O2	1490
10458-14-7	112	69	154.136	C10H18O	1169
6125-24-2	104	105	151.063	C8H9NO2	1304
26620-71-3	105	189	204.188	C15H24	1487
20238-83-9	107	150	150.068	C9H10O2	1490
18640-74-9	99	58	141.061	C7H11NS	1043
28588-74-1	114	113	114.014	C5H6OS	870
2432-91-9	57	85	174.108	C9H18OS	1174
2492-22-0	69	41	138.141	C10H18	985
13066-51-8	69	41	154.136	C10H18O	1195
3420-59-5	111	126	126.032	C6H6O3	989
5392-40-5	69	41	152.12	C10H16O	1273
18829-56-6	83	55	140.12	C9H16O	1162
3901-93-7	71	98	156.151	C10H20O	1167
4753-19-9	165	136	165.043	C8H7NO3	1484
99-49-0	82	54	150.104	C10H14O	1242
3465-88-1	85	127	196.146	C12H20O2	1173
6753-98-6	93	80	204.188	C15H24	1454
7643-60-9	93	81	154.136	C10H18O	1169
142-08-5	95	67	95.037	C5H5NO	1094
498-16-8	69	41	154.136	C10H18O	1170
620-14-4	105	120	120.094	C9H12	957
25532-78-9	94	41	204.188	C15H24	1448
61692-84-0	83	101	156.115	C9H16O2	1093
539-52-6	69	81	150.104	C10H14O	1101
18794-84-8	41	69	204.188	C15H24	1457
62016-18-6	71	57	156.188	C11H24	986
14049-11-7	68	59	170.131	C10H18O2	1173
134777-60-9	67	45	114.104	C7H14O	801
1686-30-2	68	79	136.125	C10H16	984
115-95-7	93	80	196.146	C12H20O2	1257
626-93-7	45	69	102.104	C6H14O	801
88-84-6	161	105	204.188	C15H24	1490
27644-04-8	85	41	154.136	C10H18O	1084
123-63-7	45	43	132.079	C6H12O3	776
50995-95-4	82	81	110.084	C6H10N2	1095
628-87-5	94	68	95.048	C4H5N3	1108
527-84-4	119	91	134.11	C10H14	1022
1795-01-3	97	112	112.035	C6H8S	869
110-45-2	55	70	116.084	C6H12O2	792
100-52-7	77	106	106.042	C7H6O	960
30649-97-9	105	77	180.115	C11H16O2	1301
2371-42-8	95	107	168.151	C11H20O	1198
110-19-0	73	56	116.084	C6H12O2	772
15358-88-0	55	69	152.12	C10H16O	1173
4320-85-8	83	42	98.084	C5H10N2	983
14507-02-9	41	55	154.136	C10H18O	1274
2609-23-6	69	41	138.141	C10H18	993
20189-42-8	139	67	139.063	C7H9NO2	1239
22780-54-7	98	70	98.084	C5H10N2	824
13688-67-0	41	55	152.157	C11H20	1095
623-30-3	65	122	122.037	C7H6O2	1111
99-93-4	121	136	136.052	C8H8O2	1455
2497-21-4	69	41	98.073	C6H10O	855
2445-82-1	131	160	160.052	C10H8O2	1490
78-70-6	71	93	154.136	C10H18O	1099
111-65-9	71	41	114.141	C8H18	800
3194-17-0	110	95	152.084	C9H12O2	1176
1195-32-0	117	132	132.094	C10H12	1090
17066-67-0	41	105	204.188	C15H24	1486
591-78-6	58	57	100.089	C6H12O	792
4884-24-6	84	67	152.12	C10H16O	1273
4861-58-9	97	98	154.082	C9H14S	1170
28069-72-9	41	69	140.12	C9H16O	1170
100-51-6	79	108	108.058	C7H8O	1036
546-49-6	83	55	152.12	C10H16O	1062
19895-35-3	68	97	126.068	C7H10O2	1160
136296-38-3	120	41	204.188	C15H24	1489
98-96-4	80	123	123.043	C5H5N3O	1250
26396-67-8	96	125	125.084	C7H11NO	1025
58328-22-6	42	45	87.068	C4H9NO	795
471-01-2	96	81	138.104	C9H14O	1044
6258-63-5	97	45	129.991	C5H6S2	1105
498-02-2	151	166	166.063	C9H10O3	1487
2349-13-5	98	89	186.162	C11H22O2	1247
1072-91-9	110	109	110.084	C6H10N2	1032
24588-54-3	59	45	104.18	C6H8D4O	780.6001034661149
27593-23-3	95	82	166.099	C10H14O2	1453
106-26-3	41	69	152.12	C10H16O	1240
123-35-3	41	93	136.125	C10H16	991
871660-95-6	121	105	204.188	C15H24	1314
62016-30-2	113	57	156.188	C11H24	966
39903-97-4	109	67	166.099	C10H14O2	1263
6728-26-3	98	83	98.073	C6H10O	854
108-19-0	60	44	103.038	C2H5N3O2	1237
3777-69-3	81	82	138.104	C9H14O	993
64149-32-2	67	137	152.12	C10H16O	1099
1686-14-2	67	109	152.12	C10H16O	1095
55659-42-2	93	108	150.104	C10H14O	1114
91-20-3	128	129	128.063	C10H8	1182
120-14-9	166	165	166.063	C9H10O3	1489
2785-89-9	137	152	152.084	C9H12O2	1282
1195-79-5	81	69	152.12	C10H16O	1096
35671-15-9	81	59	154.136	C10H18O	1039
1193-79-9	109	124	124.052	C7H8O2	1039
119-33-5	153	77	153.043	C7H7NO3	1250
2407-43-4	83	55	112.052	C6H8O2	966
24209-62-9	84	42	127.136	C8H17N	856
24851-98-7	83	82	226.157	C13H22O3	1656
555-10-2	93	77	136.125	C10H16	1031
14936-66-4	126	87	186.162	C11H22O2	1236
29135-27-1	119	109	194.131	C12H18O2	1279
1569-60-4	95	41	128.12	C8H16O	994
3293-47-8	123	93	196.183	C13H24O	1452
25152-84-5	81	41	152.12	C10H16O	1317
29743-33-7	91	106	134.073	C9H10O	1023
2437-25-4	97	41	181.183	C12H23N	1490
3273-14-1	70	82	113.059	C4H7N3O	1095
5989-27-5	68	93	136.125	C10H16	1030
10250-45-0	129	69	186.162	C11H22O2	1092
4606-15-9	91	92	178.099	C11H14O2	1331
32737-14-7	81	82	138.079	C7H10N2O	1065
3792-53-8	67	95	152.12	C10H16O	1195
2601-13-0	99	70	186.162	C11H22O2	1247
1072-82-8	94	109	109.053	C6H7NO	1035
823-82-5	124	123	124.016	C6H4O3	1076
3338-55-4	93	41	136.125	C10H16	1038
35628-05-8	68	69	154.136	C10H18O	1097
13183-16-9	94	77	180.079	C10H12O3	1335
1248070-62-3	95	124	166.099	C10H14O2	1268
760-93-0	69	41	154.063	C8H10O3	1054
15932-80-6	81	67	152.12	C10H16O	1212
119-36-8	120	92	152.047	C8H8O3	1192
16789-46-1	57	84	128.157	C9H20	845
5279-14-1	91	119	165.079	C9H11NO2	1310
3779-61-1	93	41	136.125	C10H16	1049
20125-84-2	55	81	128.12	C8H16O	1055
494-99-5	152	137	152.084	C9H12O2	1233
546-80-5	110	81	152.12	C10H16O	1103
26532-24-1	137	109	152.12	C10H16O	1226
1452-77-3	79	52	122.048	C6H6N2O	1269
59-48-3	104	133	133.053	C8H7NO	1487
4229-91-8	81	53	110.073	C7H10O	791
5441-52-1	71	95	128.12	C8H16O	1030
13151-35-4	57	43	156.188	C11H24	1057
108-91-8	56	43	99.105	C6H13N	863
622-45-7	82	67	142.099	C8H14O2	1043
6831-16-9	105	161	204.188	C15H24	1447
1468-39-9	85	57	186.126	C10H18O3	1190
39986-37-3	98	42	129.079	C6H11NO2	1031
93-58-3	105	77	136.052	C8H8O2	1094
25152-83-4	81	41	152.12	C10H16O	1295
2408-37-9	82	56	140.12	C9H16O	1036
55722-60-6	109	81	152.12	C10H16O	1162
765-87-7	55	112	112.052	C6H8O2	1062
141-79-7	83	55	98.073	C6H10O	798
67801-33-6	58	43	172.146	C10H20O2	1093
10031-90-0	81	94	168.079	C9H12O3	1192
512-85-6	121	136	168.115	C10H16O2	1244
31081-18-2	57	71	184.219	C13H28	1185
123-11-5	135	136	136.052	C8H8O2	1251
627-93-0	59	114	174.089	C8H14O4	1243
82456-34-6	83	55	140.12	C9H16O	1052
80-27-3	121	136	210.162	C13H22O2	1432
10599-70-9	123	138	138.068	C8H10O2	1099
2561-21-9	69	55	226.118	C10H17F3O2	1059
31895-21-3	71	135	181.005	C5H11NS3	1491
30168-57-1	79	136	136.125	C10H16	1043
46316-15-8	150	135	192.079	C11H12O3	1452
496-11-7	117	118	118.078	C9H10	1029
24717-85-9	81	83	238.193	C15H26O2	1658
1120-21-4	57	71	156.188	C11H24	1100
2463-53-8	41	43	140.12	C9H16O	1161
6066-49-5	133	105	190.099	C12H14O2	1656
6671-66-5	80	79	122.11	C9H14	964
6789-80-6	69	39	98.073	C6H10O	800
2801-84-5	57	85	170.203	C12H26	1106
502-44-3	42	55	114.068	C6H10O2	1065
106-27-4	71	43	158.131	C9H18O2	1056
112-30-1	70	55	158.167	C10H22O	1272
3658-80-8	126	45	125.963	C2H6S3	971
79329-74-1	42	41	97.039	C2H3N5	967
629-59-4	57	71	198.235	C14H30	1400
823-22-3	42	70	114.068	C6H10O2	1095
21298-55-5	161	160	161.03	C9H7NS	1362
49826-53-1	91	105	134.11	C10H14	1168
5090-61-9	119	161	202.172	C15H22	1456
65079-19-8	158	157	158.084	C10H10N2	1650
1604-01-9	97	96	125.12	C8H15N	1028
18138-04-0	150	135	150.116	C9H14N2	1158
504-24-5	94	67	94.053	C5H6N2	1158
18402-82-9	111	55	126.104	C8H14O	1035
5616-51-3	120	105	120.007	C4H8S2	1026
2998-23-4	55	70	142.099	C8H14O2	974
162376-82-1	121	91	150.104	C10H14O	1109
100-83-4	122	121	122.037	C7H6O2	1327
3879-26-3	69	194	194.167	C13H22O	1435
2553-17-5	73	55	172.11	C9H16O3	1483
10482-56-1	59	93	154.136	C10H18O	1190
140-11-4	108	91	150.068	C9H10O2	1162
36431-60-4	124	95	124.089	C8H12O	1040
19317-11-4	69	41	220.183	C15H24O	1656
107914-92-1	105	119	162.141	C12H18	1273
54549-81-4	69	41	140.12	C9H16O	1028
99-83-2	93	91	136.125	C10H16	1006
97-61-0	74	43	116.084	C6H12O2	959
2043-61-0	55	83	112.089	C7H12O	963
6752-80-3	95	67	152.12	C10H16O	1146
32188-28-6	58	43	145.11	C7H15NO2	869
101-97-3	91	65	164.084	C10H12O2	1247
22539-72-6	79	91	152.12	C10H16O	1330
487-19-4	158	157	158.084	C10H10N2	1488
626-77-7	117	99	158.131	C9H18O2	1097
59588-12-4	121	77	150.104	C10H14O	1104
51468-85-0	105	161	176.157	C13H20	1373
99-85-4	93	91	136.125	C10H16	1060
108-38-3	91	106	106.078	C8H10	866
489-28-1	161	122	204.188	C15H24	1443
71-41-0	42	55	88.089	C5H12O	766
33266-07-8	119	59	162.017	C6H10OS2	1252
100-09-4	135	152	152.047	C8H8O3	1452
818-49-5	70	69	116.12	C7H16O	953
1124-11-4	54	136	136.1	C8H12N2	1088
130876-99-2	107	122	180.151	C12H20O	1320
13851-11-1	81	43	196.146	C12H20O2	1224
26127-98-0	139	121	154.136	C10H18O	1000
501-97-3	107	166	166.063	C9H10O3	1654
2847-72-5	112	71	156.188	C11H24	1060
547-60-4	55	69	152.12	C10H16O	1160
306-08-1	137	182	182.058	C9H10O4	1657
106-70-7	74	87	130.099	C7H14O2	925
2111-75-3	68	79	150.104	C10H14O	1274
629-62-9	57	71	212.25	C15H32	1500
88142-95-4	69	41	154.099	C9H14O2	1088
13623-11-5	127	71	127.046	C6H9NS	995
589-98-0	59	55	130.136	C8H18O	994
496-49-1	84	42	141.115	C8H15NO	1092
3391-86-4	57	72	128.12	C8H16O	982
112-06-1	98	70	158.131	C9H18O2	1112
14905-56-7	57	71	240.282	C17H36	1539
4100-80-5	42	41	114.032	C5H6O3	1057
17302-01-1	57	71	142.172	C10H22	953
56578-36-0	162	161	162.068	C10H10O2	1451
123123-38-6	161	122	222.198	C15H26O	1658
659-70-1	70	85	172.146	C10H20O2	1104
54410-74-1	105	133	162.141	C12H18	1240
552-41-0	151	166	166.063	C9H10O3	1438
35158-25-9	41	43	154.136	C10H18O	1106
14476-37-0	57	71	170.167	C11H22O	1208
87-52-5	130	131	174.116	C11H14N2	1620
62238-11-3	57	43	184.219	C13H28	1411
140-67-0	148	147	148.089	C10H12O	1200
10408-15-8	108	58	126.104	C8H14O	966
584-94-1	70	71	114.141	C8H18	760
939-48-0	105	77	164.084	C10H12O2	1217
35192-73-5	55	83	142.136	C9H18O	1103
61142-36-7	67	95	124.125	C9H16	1031
544-76-3	57	71	226.266	C16H34	1600
552-02-3	109	69	222.198	C15H26O	1591
99-99-0	91	137	137.048	C7H7NO2	1212
6909-30-4	94	108	152.12	C10H16O	1139
20053-88-7	71	82	152.12	C10H16O	1106
3549-23-3	191	131	206.131	C13H18O2	1491
19005-95-9	136	151	151.1	C9H13NO	1303
61141-72-8	57	71	198.235	C14H30	1325
134-49-6	71	42	177.115	C11H15NO	1462
17699-05-7	93	41	204.188	C15H24	1435
62108-28-5	41	69	152.157	C11H20	1026
111-71-7	70	41	114.104	C7H14O	903
541-59-3	97	54	97.016	C4H3NO2	1033
1335-66-6	121	67	152.12	C10H16O	1163
627-90-7	88	101	214.193	C13H26O2	1494
65405-70-1	84	41	154.136	C10H18O	1198
23996-53-4	81	121	121.064	C6H7N3	1159
16714-60-6	79	41	162.141	C12H18	1083
109637-57-2	79	91	164.084	C10H12O2	1198
18486-69-6	79	107	150.104	C10H14O	1136
103-45-7	104	91	164.084	C10H12O2	1260
91-57-6	142	141	142.078	C11H10	1297
54646-55-8	153	77	195.053	C9H9NO4	1569
767-05-5	67	82	128.12	C8H16O	1102
1560-95-8	57	71	212.25	C15H32	1463
20633-03-8	57	41	156.115	C9H16O2	1039
111-11-5	74	87	158.131	C9H18O2	1126
107598-08-3	82	43	168.115	C10H16O2	1217
17312-81-1	57	71	184.219	C13H28	1207
4313-57-9	79	77	94.078	C7H10	790
1921-70-6	57	71	268.313	C19H40	1690
2344-70-9	117	91	150.104	C10H14O	1241
18368-95-1	119	91	134.11	C10H14	1119
2548-87-0	41	55	126.104	C8H14O	1060
1669-44-9	55	111	126.104	C8H14O	1040
2078-54-8	163	178	178.136	C12H18O	1364
122-84-9	121	164	164.084	C10H12O2	1385
586-81-2	93	121	154.136	C10H18O	1197
7492-41-3	95	121	182.131	C11H18O2	1226
25680-58-4	138	123	138.079	C7H10N2O	1054
141-32-2	55	56	128.084	C7H12O2	861
1072-83-9	94	109	109.053	C6H7NO	1063
90-05-1	109	124	124.052	C7H8O2	1089
501-92-8	134	133	134.073	C9H10O	1255
88-18-6	135	107	150.104	C10H14O	1274
100-68-5	124	109	124.035	C7H8S	1106
501-94-0	107	138	138.068	C8H10O2	1442
2404-87-7	160	115	160.035	C10H8S	1368
28973-97-9	41	69	204.188	C15H24	1444
532-24-1	82	42	139.1	C8H13NO	1198
452-84-6	125	124	125.064	C7H8FN	1080
108-62-3	45	43	176.105	C8H16O4	1160
99-48-9	119	91	152.12	C10H16O	1219
28069-74-1	73	45	172.146	C10H20O2	1102
108-94-1	55	42	98.073	C6H10O	894
54244-81-4	83	55	154.136	C10H18O	1196
18309-32-5	107	91	150.104	C10H14O	1228
118-61-6	120	92	166.063	C9H10O3	1270
37677-14-8	69	41	192.151	C13H20O	1540
6728-31-0	41	68	112.089	C7H12O	900
29127-83-1	108	67	137.12	C9H15N	1194
120-50-3	105	123	178.099	C11H14O2	1321
15438-94-5	69	93	204.188	C15H24	1492
499-75-2	135	150	150.104	C10H14O	1299
19780-98-4	95	41	166.136	C11H18O	1300
98-86-2	105	77	120.058	C8H8O	1065
17312-80-0	85	57	184.219	C13H28	1208
469-92-1	161	41	204.188	C15H24	1440
61142-14-1	93	108	162.141	C12H18	1153
109746-10-3	93	91	136.1	C8H12N2	1225
60026-20-2	70	43	113.084	C6H11NO	1042
1484-80-6	84	56	113.12	C7H15N	1026
115-99-1	93	41	182.131	C11H18O2	1215
95-93-2	119	134	134.11	C10H14	1115
55050-40-3	69	41	152.12	C10H16O	1147
107770-99-0	57	71	198.235	C14H30	1285
2313-68-0	57	41	172.146	C10H20O2	1063
529-00-0	81	67	152.12	C10H16O	1179
105-85-1	69	41	184.146	C11H20O2	1275
7664-66-6	109	151	151.1	C9H13NO	1316
92760-25-3	109	79	152.12	C10H16O	992
20600-65-1	74	75	148.056	C6H12O2S	1036
713-95-1	99	71	198.162	C12H22O2	1720
33746-71-3	135	39	150.104	C10H14O	1231
154098-14-3	159	117	202.172	C15H22	1440
99-86-5	121	93	136.125	C10H16	1012
23787-80-6	136	108	136.064	C7H8N2O	1082
118-71-8	126	71	126.032	C6H6O3	1110
629-50-5	57	71	184.219	C13H28	1300
13419-69-7	73	68	114.068	C6H10O2	982
3731-51-9	80	108	108.069	C6H8N2	1054
2437-56-1	83	55	182.203	C13H26	1292
17302-27-1	57	43	156.188	C11H24	1021
21661-97-2	41	55	154.136	C10H18O	1212
111-27-3	56	43	102.104	C6H14O	868
140-10-3	147	148	148.052	C9H8O2	1451
13187-99-0	57	71	248.114	C12H25Br	1505
1732-09-8	129	138	202.121	C10H18O4	1448
80-56-8	93	91	136.125	C10H16	937
95-48-7	108	107	108.058	C7H8O	1054
515-00-4	79	91	152.12	C10H16O	1195
1576-95-0	57	41	86.073	C5H10O	768
10061-02-6	75	39	109.969	C3H4Cl2	763
1195-92-2	137	67	152.12	C10H16O	1133
5638-76-6	93	44	136.1	C8H12N2	1185
628-99-9	45	69	144.151	C9H20O	1102
35852-46-1	82	67	184.146	C11H20O2	1237
924-50-5	83	55	114.068	C6H10O2	842
31983-27-4	69	41	149.12	C10H15N	1231
72237-36-6	67	82	142.099	C8H14O2	1020
4411-89-6	117	146	146.073	C10H10O	1276
54166-32-4	71	43	156.188	C11H24	966
21284-05-9	68	67	136.125	C10H16	1046
18675-33-7	41	93	154.136	C10H18O	1226
106-46-7	146	148	145.969	C6H4Cl2	1021
50464-95-4	123	124	208.146	C13H20O2	1433
86-57-7	127	115	173.048	C10H7NO2	1612
5286-38-4	69	55	168.115	C10H16O2	1256
104-76-7	57	41	130.136	C8H18O	1030
37526-88-8	91	83	190.099	C12H14O2	1498
585-74-0	119	91	134.073	C9H10O	1182
1560-93-6	57	41	226.266	C16H34	1563
2416-94-6	121	136	136.089	C9H12O	1239
30361-29-6	81	41	166.136	C11H18O	1430
3301-94-8	99	42	156.115	C9H16O2	1396
2801-87-8	71	43	226.266	C16H34	1556
21391-99-1	157	142	200.157	C15H20	1542
13393-75-4	153	154	153.991	C7H6S2	1364
112-45-8	41	55	168.151	C11H20O	1297
5337-72-4	71	68	128.12	C8H16O	1112
2705-87-5	95	55	196.146	C12H20O2	1435
3913-81-3	83	41	154.136	C10H18O	1263
16696-91-6	76	91	125.936	C2H3ClS2	1033
89-49-6	136	121	196.146	C12H20O2	1259
3142-72-1	41	69	114.068	C6H10O2	974
88-15-3	111	126	126.014	C6H6OS	1092
34246-54-3	134	133	134.073	C9H10O	1168
539-90-2	71	56	144.115	C8H16O2	954
78996-11-9	41	84	168.151	C11H20O	1266
1560-96-9	57	71	198.235	C14H30	1364
23708-56-7	83	55	172.183	C11H24O	1277
108-64-5	88	57	130.099	C7H14O2	854
13474-59-4	119	93	204.188	C15H24	1435
1758-88-9	119	134	134.11	C10H14	1076
13925-05-8	121	136	136.1	C8H12N2	1059
51276-34-7	82	71	170.131	C10H18O2	1191
2050-77-3	85	71	268.069	C10H21I	1433
103619-06-3	71	67	170.131	C10H18O2	1361
624-15-7	69	41	154.136	C10H18O	1260
56423-40-6	91	192	192.115	C12H16O2	1392
92356-06-4	95	79	166.099	C10H14O2	1176
69727-41-9	67	82	170.131	C10H18O2	1203
4056-73-9	154	98	154.063	C8H10O3	1359
1759-28-0	125	97	125.03	C6H7NS	1027
74410-00-7	84	83	152.12	C10H16O	1210
106-31-0	71	43	158.094	C8H14O3	1120
705-86-2	99	71	170.131	C10H18O2	1497
637-69-4	134	91	134.073	C9H10O	1156
16996-12-6	41	69	168.115	C10H16O2	1234
65354-33-8	119	93	204.188	C15H24	1389
122-72-5	118	117	178.099	C11H14O2	1373
136954-20-6	116	55	176.087	C8H16O2S	1248
5413-59-2	99	41	184.146	C11H20O2	1325
121-69-7	120	121	121.089	C8H11N	1101
2497-25-8	41	55	154.136	C10H18O	1252
24683-00-9	124	94	166.111	C9H14N2O	1181
13360-61-7	41	55	210.235	C15H30	1492
24251-86-3	57	41	226.266	C16H34	1572
10226-29-6	99	55	177.999	C6H11BrO	1050
19549-80-5	58	85	142.136	C9H18O	1045
69-72-7	120	92	138.032	C7H6O3	1303
1576-85-8	68	43	128.084	C7H12O2	896
74301-13-6	121	41	164.157	C12H20	1215
3637-63-6	69	55	142.136	C9H18O	1073
2439-54-5	44	58	143.167	C9H21N	1088
17312-57-1	57	71	184.219	C13H28	1271
625-08-1	103	85	118.063	C5H10O3	980
710-04-3	99	71	184.146	C11H20O2	1609
106-30-9	88	43	158.131	C9H18O2	1098
719-22-2	177	220	220.146	C14H20O2	1472
529-20-4	91	119	120.058	C8H8O	1064
3387-41-5	93	91	136.125	C10H16	972
6624-58-4	99	117	214.193	C13H26O2	1417
556-52-5	44	43	74.037	C3H6O2	755
38404-42-1	133	164	164.084	C10H12O2	1355
4748-78-1	134	133	134.073	C9H10O	1180
43219-68-7	109	67	152.12	C10H16O	1149
16183-46-3	105	77	164.084	C10H12O2	1390
3452-97-9	57	41	144.151	C9H20O	1047
97-53-0	164	103	164.084	C10H12O2	1358
930-33-6	85	42	85.028	C2H3N3O	1012
25564-22-1	96	97	152.12	C10H16O	1292
432-24-6	81	123	152.12	C10H16O	1116
673-84-7	121	136	136.125	C10H16	1131
536-59-4	68	79	152.12	C10H16O	1296
98-85-1	79	107	122.073	C8H10O	1061
34995-77-2	59	94	170.131	C10H18O2	1086
581-42-0	156	141	156.094	C12H12	1407
100-46-9	106	107	107.073	C7H9N	1019
17627-24-6	105	161	204.188	C15H24	1440
357414-37-0	120	69	204.188	C15H24	1440
19617-90-4	112	42	112.05	C2H4N6	1279
10235-63-9	136	121	196.146	C12H20O2	1341
40853-55-2	97	69	200.178	C12H24O2	1265
575-43-9	156	141	156.094	C12H12	1422
4613-37-0	80	79	150.104	C10H14O	1108
61967-11-1	121	77	176.12	C12H16O	1308
1560-92-5	57	71	240.282	C17H36	1664
17302-28-2	113	57	156.188	C11H24	1018
1197-15-5	79	107	150.104	C10H14O	1283
11028-42-5	41	119	204.188	C15H24	1422
505-18-0	55	42	83.073	C5H9N	740
612-14-6	120	91	138.068	C8H10O2	1392
934-74-7	119	134	134.11	C10H14	1059
38205-60-6	155	140	155.04	C7H9NOS	1270
120-72-9	117	90	117.058	C8H7N	1292
6704-19-4	69	41	98.073	C6H10O	756
39638-67-0	99	41	156.115	C9H16O2	1288
10136-65-9	71	99	168.115	C10H16O2	1256
31501-11-8	82	67	198.162	C12H22O2	1380
78-59-1	82	138	138.104	C9H14O	1124
24022-14-8	113	99	254.152	C14H22O4	1694
30086-02-3	95	43	124.089	C8H12O	1073
104-55-2	131	132	132.058	C9H8O	1274
17844-21-2	67	68	110.073	C7H10O	897
29799-19-7	97	96	210.235	C15H30	1461
68705-63-5	69	57	238.193	C15H26O2	1596
10208-80-7	105	161	204.188	C15H24	1499
1888-94-4	69	41	148.029	C6H9ClO2	977
579-07-7	105	77	148.052	C9H8O2	1183
112-14-1	112	70	172.146	C10H20O2	1210
17302-23-7	71	57	156.188	C11H24	1046
621-82-9	147	148	148.052	C9H8O2	1435
643-93-6	168	167	168.094	C13H12	1485
13927-47-4	69	81	192.151	C13H20O	1535
13019-16-4	41	55	182.167	C12H22O	1378
112-54-9	41	57	184.183	C12H24O	1409
20407-84-5	41	70	182.167	C12H22O	1468
540-07-8	70	99	186.162	C11H22O2	1287
14667-55-1	42	122	122.084	C7H10N2	1004
73209-42-4	159	160	202.172	C15H22	1529
15707-34-3	135	136	136.1	C8H12N2	1090
21382-25-2	69	55	170.131	C10H18O2	1373
116-53-0	74	57	102.068	C5H10O2	861
108058-81-7	67	82	198.162	C12H22O2	1371
3790-71-4	41	69	222.198	C15H26O	1697
112-53-8	55	69	186.198	C12H26O	1474
106-28-5	41	69	222.198	C15H26O	1722
36262-09-6	91	92	134.11	C10H14	956
111-18-2	58	42	172.194	C10H24N2	1206
2379-55-7	117	158	158.084	C10H10N2	1428
40642-40-8	55	67	184.183	C12H24O	1468
3691-11-0	107	93	204.188	C15H24	1505
103-11-7	55	70	184.146	C11H20O2	1220
526-73-8	105	120	120.094	C9H12	1013
29210-77-3	71	68	172.146	C10H20O2	1237
55193-30-1	127	145	214.193	C13H26O2	1417
108-39-4	108	107	108.058	C7H8O	1075
57289-64-2	102	144	203.079	C8H13NO5	1452
18368-61-1	92	65	138.043	C6H6N2O2	1183
54410-98-9	111	41	168.188	C12H24	1012
122-59-8	77	107	152.047	C8H8O3	1389
2345-26-8	69	68	224.178	C14H24O2	1514
61444-41-5	82	67	226.193	C14H26O2	1588
70424-13-4	107	136	136.089	C9H12O	1002
19250-17-0	79	123	166.099	C10H14O2	1359
532-12-7	118	146	146.084	C9H10N2	1427
4957-14-6	181	196	196.125	C15H16	1693
19945-61-0	69	41	150.141	C11H18	1116
2349-14-6	69	41	182.131	C11H18O2	1323
696-71-9	57	68	128.12	C8H16O	1155
539-15-1	58	59	165.115	C10H15NO	1495
112-42-5	55	69	172.183	C11H24O	1371
19780-33-7	57	41	214.23	C14H30O	1591
4613-38-1	69	41	168.115	C10H16O2	1344
17453-93-9	126	57	184.219	C13H28	1255
123-08-0	121	122	122.037	C7H6O2	1364
1449-49-6	70	42	112.089	C7H12O	847
3168-90-9	109	79	124.089	C8H12O	996
6175-49-1	58	59	184.183	C12H24O	1396
34687-46-2	84	41	166.136	C11H18O	1320
18479-68-0	94	93	154.136	C10H18O	1295
31295-56-4	57	71	212.25	C15H32	1275
18794-77-9	97	98	168.097	C10H16S	1277
97-90-5	69	41	198.089	C10H14O4	1323
2035-99-6	70	127	214.193	C13H26O2	1446
1946-00-5	71	67	170.131	C10H18O2	1321
37493-70-2	69	55	172.183	C11H24O	1288
95-47-6	91	106	106.078	C8H10	888
10198-23-9	93	68	196.146	C12H20O2	1317
3681-82-1	82	67	142.099	C8H14O2	1005
22128-99-0	148	147	148.064	C8H8N2O	1437
103-58-2	118	117	206.131	C13H18O2	1408
33281-83-3	79	81	152.12	C10H16O	1133
110-39-4	71	89	200.178	C12H24O2	1393
104-45-0	121	150	150.104	C10H14O	1182
3558-60-9	45	91	136.089	C9H12O	1086
17699-16-0	93	43	154.136	C10H18O	1070
104-09-6	105	77	134.073	C9H10O	1120
18409-17-1	57	41	128.12	C8H16O	1067
39212-23-2	99	41	156.115	C9H16O2	1302
2114-18-3	44	74	123.009	C3H6ClNO2	955
10471-96-2	93	80	238.193	C15H26O2	1510
106-23-0	154	95	154.136	C10H18O	1153
30820-22-5	68	67	154.136	C10H18O	1183
105-87-3	69	41	196.146	C12H20O2	1382
644-30-4	119	132	202.172	C15H22	1483
68-95-1	70	113	157.074	C7H11NO3	1366
502-61-4	41	93	204.188	C15H24	1508
1560-89-0	57	71	254.297	C18H38	1765
626-90-4	59	43	101.084	C5H11NO	864
53448-07-0	41	70	168.151	C11H20O	1366
1200-67-5	95	93	182.131	C11H18O2	1233
100-42-5	104	103	104.063	C8H8	893
53966-36-2	136	94	136.038	C5H12S2	985
53084-33-6	91	92	207.09	C11H13NO3	1550
106-29-6	69	71	224.178	C14H24O2	1562
100-41-4	91	106	106.078	C8H10	855
4282-42-2	85	71	254.053	C9H19I	1342
7212-44-4	41	69	222.198	C15H26O	1563
100-72-1	85	41	116.084	C6H12O2	992
1786-08-9	68	67	152.12	C10H16O	1154
109-20-6	69	41	238.193	C15H26O2	1606
72218-58-7	70	57	172.146	C10H20O2	1118
2201-24-3	132	175	175.136	C12H17N	1517
768-94-5	94	151	151.136	C10H17N	1231
34883-14-2	165	166	166.063	C9H10O3	1650
141-12-8	69	93	196.146	C12H20O2	1362
54932-91-1	105	91	204.188	C15H24	1504
6117-97-1	140	71	184.219	C13H28	1259
53585-13-0	93	107	204.188	C15H24	1533
17301-26-7	57	71	184.219	C13H28	1233
112-44-7	41	57	170.167	C11H22O	1307
79-69-6	121	93	206.167	C14H22O	1526
104-87-0	91	119	120.058	C8H8O	1079
29837-12-5	119	105	204.188	C15H24	1532
494-52-0	84	105	162.116	C10H14N2	1514
1646-26-0	145	160	160.052	C10H8O2	1395
121-97-1	135	77	164.084	C10H12O2	1513
13943-77-6	135	93	150.141	C11H18	1185
871-83-0	98	57	142.172	C10H22	964
546-28-1	161	69	204.188	C15H24	1421
142-92-7	69	56	144.115	C8H16O2	1014
54-95-5	55	82	138.091	C6H10N4	1560
51534-36-2	70	41	210.198	C14H26O	1673
533-73-3	126	52	126.032	C6H6O3	1507
931-57-7	112	84	112.089	C7H12O	1014
16493-20-2	126	67	154.063	C8H10O3	1356
55030-62-1	57	41	212.25	C15H32	1384
78-36-4	93	41	224.178	C14H24O2	1418
27257-18-7	145	131	160.1	C10H12N2	1392
2305-25-1	71	117	160.11	C8H16O3	1133
54-11-5	84	133	162.116	C10H14N2	1361
5986-49-2	41	55	222.198	C15H26O	1568
31828-71-4	44	58	179.131	C11H17NO	1397
17699-14-8	161	105	204.188	C15H24	1351
571-58-4	156	141	156.094	C12H12	1436
1754-62-7	131	103	162.068	C10H10O2	1379
29621-78-1	119	204	204.188	C15H24	1509
18252-46-5	119	93	204.188	C15H24	1415
2345-24-6	69	93	224.178	C14H24O2	1475
589-75-3	56	57	200.178	C12H24O2	1389
10229-10-4	54	39	84.058	C5H8O	778
73365-77-2	119	161	222.198	C15H26O	1614
4187-38-6	120	93	135.105	C9H13N	1185
2639-63-6	89	71	172.146	C10H20O2	1192
101-85-9	91	133	204.151	C14H20O	1675
935-49-9	101	57	158.131	C9H18O2	1110
54868-48-3	93	136	194.167	C13H22O	1373
599-04-2	71	41	130.063	C6H10O3	1148
64018-42-4	42	84	143.058	C6H9NO3	1010
6818-99-1	42	103	102.994	C2H2ClN3	1237
21996-77-0	119	120	204.188	C15H24	1382
5470-34-8	151	108	151.063	C8H9NO2	1370
57709-95-2	108	126	212.141	C12H20O3	1344
829-26-5	170	155	170.11	C13H14	1550
23445-02-5	161	105	222.198	C15H26O	1515
156-38-7	107	152	152.047	C8H8O3	1551
62338-54-9	93	41	190.172	C14H22	1485
2944-49-2	136	121	136.089	C9H12O	1144
1215127-80-2	70	57	200.178	C12H24O2	1312
38421-90-8	54	41	198.162	C12H22O2	1398
103-95-7	133	190	190.136	C13H18O	1464
19781-86-3	67	81	222.235	C16H30	1695
767-60-2	130	115	130.078	C10H10	1155
471-84-1	93	79	136.125	C10H16	950
51755-83-0	55	41	134.077	C6H14OS	1127
54385-62-5	147	162	162.079	C9H10N2O	1422
673-32-5	115	116	116.063	C9H8	1052
1137-12-8	94	41	204.188	C15H24	1374
85-23-4	184	113	184.037	C8H8O5	1541
7694-45-3	68	67	166.099	C10H14O2	1484
6378-65-0	117	99	200.178	C12H24O2	1384
2314-78-5	56	127	127.063	C6H9NO2	1191
10032-15-2	103	57	186.162	C11H22O2	1236
24545-81-1	108	107	150.104	C10H14O	1171
515-17-3	189	133	204.188	C15H24	1479
7250-94-4	121	136	178.063	C10H10O3	1409
16409-43-1	139	69	154.136	C10H18O	1111
95910-36-4	105	161	204.188	C15H24	1375
504-15-4	124	123	124.052	C7H8O2	1369
59550-36-6	93	69	252.209	C16H28O2	1650
56606-79-2	70	55	154.136	C10H18O	1141

## Sheet: GC×GC-TOFMS
CAS	1st Dimension Time (s)	2nd Dimension Time (s)	Formula	Retention Index	Lib_RI	RI_sd
706-14-9	1524.9	3.598	C10H18O2	1466.7	1471	4.3
66-25-1	359.977	2.325	C6H12O	800	801	1
557-48-2	1004.94	2.907	C9H14O	1151.4	1155	3.6
505-57-7	444.972	2.64633	C6H10O	850	851	4.26667
2548-87-0	823.281	2.758	C8H14O	1054.4	1060	5.6
25152-84-5	1289.92	2.92733	C10H16O	1318.2	1317	1.2
25152-83-4	1259.92	2.898	C10H16O	1300.03	1295	5.03333
143-08-8	1039.93	2.448	C9H20O	1170.3	1173	2.7
124-19-6	921.608	2.521	C9H18O	1106.3	1104	2.3
124-13-0	724.954	2.53967	C8H16O	1002.6	1003	0.4
112-30-1	1216.59	2.43633	C10H22O	1273.73	1272	1.73333
111-71-7	534.966	2.44767	C7H14O	902.6	901	1.6
96-48-0	556.631	4.69067	C4H6O2	914.067	916	1.93333
693-54-9	1074.93	2.533	C10H20O	1189.2	1193	3.8
6728-31-0	524.966	2.52967	C7H12O	897.1	900	2.9
627-90-7	1559.9	2.40167	C13H26O2	1490	1494	4
6114-18-7	2403.18	2.66233	C20H38O2	2169.83	2174	4.16667
593-08-8	1564.9	2.499	C13H26O	1493.3	1496	2.7
544-63-8	1924.88	2.56033	C14H28O2	1757.7	1768	10.3
544-12-7	449.971	2.461	C6H12O	852.9	855	2.1
540-07-8	1239.92	2.40633	C11H22O2	1287.9	1287	0.9
513-86-0	251.651	2.29233	C4H8O2	709.7	713	3.3
4861-58-9	1024.93	2.7215	C9H14S	1162.2	1170	7.8
4455-13-4	684.956	3.19267	C5H10O2S	981.6	989	7.4
3913-81-3	1199.92	2.66933	C10H18O	1263.6	1263	0.6
3879-26-3	1476.57	2.77833	C13H22O	1434.47	1435	10.5333
38284-27-4	854.945	3.005	C8H12O	1071.1	1091	19.9
3777-71-7	1074.93	2.406	C11H18O	1189.2	1195	5.8
30361-28-5	917.441	2.963	C8H12O	1104.1	1115	10.9
20125-84-2	814.948	2.535	C8H16O	1050	1055	5
18829-55-5	639.959	2.7395	C7H12O	957.9	958	0.1
143-07-7	1666.56	2.48833	C12H24O2	1565.5	1567	2.7
142-62-1	681.623	2.568	C6H12O2	979.833	990	10.1667
124-25-4	1734.89	2.49133	C14H28O	1614.8	1613	1.8
124-10-7	1879.88	2.451	C15H30O2	1723.1	1725	1.9
124-07-2	1076.6	2.38067	C8H16O2	1190.1	1180	16.5667
112-44-7	1274.92	2.49967	C11H22O	1309.1	1307	2.1
112-39-0	2129.86	2.48867	C17H34O2	1926.1	1926	0.1
112-12-9	1249.92	2.51033	C11H22O	1293.9	1294	0.1
106-72-9	819.948	2.60567	C9H16O	1052.6	1054	1.4
106-35-4	504.968	2.415	C7H14O	885.3	887	1.7
104-50-7	1184.92	3.87733	C8H14O2	1254.5	1261	6.5
502-69-2	2029.87	2.422	C18H36O	1841.7	1844	2.3
4826-62-4	1524.9	2.638	C12H22O	1466.7	1465	1.7
112-61-8	2354.85	2.549	C19H38O2	2123.8	2128	4.2
112-54-9	1434.91	2.49967	C12H24O	1406.7	1409	2.3
112-05-0	1211.59	2.45333	C9H18O2	1270.73	1273	6.13333
111-82-0	1604.9	2.43333	C13H26O2	1521.4	1526	4.6
106-32-1	1084.93	2.40733	C10H20O2	1194.6	1196	1.4
106-23-0	1004.94	2.637	C10H18O	1151.4	1153	1.6
105-21-5	1004.94	3.99967	C7H12O2	1151.4	1156	4.6
99-87-6	778.283	2.55133	C10H14	1030.7	1025	8.3
99-85-4	834.947	2.411	C10H16	1060.5	1060	0.5
99-83-2	734.953	2.29367	C10H16	1007.9	1005	2.9
98-86-2	849.946	3.67767	C8H8O	1068.4	1066	2.4
97-53-0	1349.91	3.483	C10H12O2	1354.5	1358	3.5
96-22-0	239.985	1.951	C5H10O	700	688	12
95-48-7	819.948	3.23967	C7H8O	1052.6	1054	1.4
95-47-6	492.469	2.3615	C8H10	877.95	888	10.05
95-16-9	1144.93	4.31833	C7H5NS	1230.3	1228	2.3
94-59-7	1249.92	3.41933	C10H10O2	1293.9	1287	6.9
93-89-0	1039.93	3.28667	C9H10O2	1170.3	1172	1.7
93-58-3	899.942	3.40933	C8H8O2	1094.7	1094	0.7
928-96-1	449.971	2.466	C6H12O	852.9	857	4.1
928-94-9	468.303	2.497	C6H12O	863.733	868	4.26667
928-80-3	1064.93	2.51167	C10H20O	1183.8	1187	3.2
925-78-0	883.277	2.507	C9H18O	1085.93	1090	4.06667
92-52-4	1394.91	3.751	C12H10	1381.8	1381	0.8
91-22-5	1169.93	4.142	C9H7N	1245.5	1238	7.5
91-20-3	1069.93	3.679	C10H8	1186.5	1182	4.5
90-12-0	1277.42	3.6595	C11H10	1310.6	1307	7.6
89-83-8	1244.92	3.12167	C10H14O	1290.9	1291	0.1
89-81-6	1189.92	3.29367	C10H16O	1257.6	1253	4.6
87-44-5	1464.91	2.59367	C15H24	1426.7	1419	7.7
84-74-2	2164.86	3.79033	C16H22O4	1956.5	1965	8.5
823-22-3	899.942	4.548	C6H10O2	1094.7	1095	0.3
821-55-6	894.943	2.535	C9H18O	1092.1	1092	0.1
80-56-8	594.962	2.06867	C10H16	934.2	937	2.8
79-92-5	629.96	2.156	C10H16	952.6	952	0.6
79-77-6	1544.9	3.12833	C13H20O	1480	1486	6
79-31-2	322.479	1.9025	C4H8O2	768.75	765	14.55
78-70-6	909.942	2.47233	C10H18O	1100	1099	1
78-59-1	954.939	3.297	C9H14O	1124.3	1123	1.3
7786-61-0	1281.59	3.69033	C9H10O2	1313.13	1316	2.86667
7786-44-9	1069.93	2.602	C9H16O	1186.5	1167	19.5
7452-79-1	439.972	2.152	C7H14O2	847.1	849	1.9
71-41-0	314.98	2.11433	C5H12O	762.5	765	2.5
695-06-7	819.948	4.19733	C6H10O2	1052.6	1056	3.4
692-86-4	1559.9	2.52467	C13H24O2	1489.97	1487	5.43333
6753-98-6	1519.9	2.66733	C15H24	1463.3	1454	9.3
65-85-0	1031.6	3.22867	C7H6O2	1165.8	1177	11.2
638-49-3	404.974	2.1825	C6H12O2	826.5	825	1.5
6378-65-0	1394.91	2.41167	C12H24O2	1381.8	1384	2.2
629-94-7	2329.85	2.132	C21H44	2100	2100	0
629-92-5	2099.87	2.073	C19H40	1900	1900	0
629-78-7	1849.88	2.024	C17H36	1700	1700	0
629-62-9	1574.9	1.975	C15H32	1500	1500	0
629-59-4	1421.58	1.959	C14H30	1398	1400	2
629-50-5	1264.92	1.94433	C13H28	1303	1300	3
629-33-4	579.963	2.337	C7H14O2	926.3	914	12.3
628-97-7	2209.86	2.46967	C18H36O2	1995.7	1993	2.7
628-63-7	554.964	2.338	C7H14O2	913.2	910	3.2
620-23-5	854.945	3.5375	C8H8O	1071.1	1071	0.1
6175-49-1	1409.91	2.51	C12H24O	1390.9	1395	4.1
5989-27-5	779.95	2.316	C10H16	1031.6	1031	0.6
593-45-3	1979.87	2.042	C18H38	1800	1800	0
591-78-6	344.978	2.248	C6H12O	787.5	790	2.5
589-38-8	339.978	2.1995	C6H12O	783.3	784	0.7
589-35-5	434.972	2.26	C6H14O	844.1	839	5.1
586-62-9	899.942	2.53433	C10H16	1094.8	1088	6.8
576-26-1	924.941	3.314	C8H10O	1108.1	1108	0.1
555-10-2	784.95	2.392	C10H16	1034.2	1031	3.2
544-76-3	1714.89	1.99933	C16H34	1600	1600	0
539-82-2	529.966	2.31167	C7H14O2	900	900	0
539-52-6	909.942	2.54833	C10H14O	1100	1101	1
529-20-4	854.945	3.537	C8H8O	1071.1	1064	7.1
5271-38-5	426.639	3.02367	C3H8OS	839.2	843	3.8
513-85-9	354.977	2.54867	C4H10O2	795.833	788	7.83333
505-10-2	681.623	3.34533	C4H10OS	979.8	981	1.6
503-74-2	438.305	2.12367	C5H10O2	846.1	850	3.9
502-67-0	1899.88	3.05933	C15H24O	1738.5	1737	1.5
500-02-7	1074.93	3.42	C9H14O	1189.2	1184	5.2
499-75-2	1259.92	3.1875	C10H14O	1300	1299	1
498-02-2	1549.9	4.473	C9H10O3	1483.3	1487	3.7
497-03-0	284.982	2.25367	C5H8O	737.5	745	7.5
483-77-2	1609.9	2.95767	C15H22	1525	1523	2
4798-44-1	341.645	2.07167	C6H12O	784.7	769	15.7
475-20-7	1449.91	2.6355	C15H24	1416.7	1406	10.7
4748-78-1	1029.93	3.45033	C9H10O	1164.9	1180	15.1
472-66-2	1194.92	2.97767	C11H18O	1260.6	1254	6.6
4466-24-4	514.967	2.25033	C8H12O	891.2	893	1.8
4440-65-7	354.977	2.3705	C6H10O	795.8	810	14.2
432-25-7	1129.93	3.15233	C10H16O	1221.2	1220	1.2
4312-99-6	674.957	2.6195	C8H14O	976.3	979	2.7
4077-47-8	829.947	3.37733	C7H10O3	1057.9	1057	0.9
3796-70-1	1502.4	2.6885	C13H22O	1451.65	1453	18.35
3777-69-3	711.621	2.342	C9H14O	995.633	993	5.56667
3658-80-8	664.957	3.35933	C2H6S3	971.1	971	0.1
3548-78-5	1689.89	3.0795	C13H20O	1582.1	1589	6.9
3391-86-4	684.956	2.366	C8H16O	981.6	980	1.6
33467-74-2	936.607	1.51267	C9H16O2	1114.4	1101	13.4
3338-55-4	809.948	2.31	C10H16	1047.4	1038	9.4
3268-49-3	544.965	3.50833	C4H8OS	907.9	907	0.9
3208-16-0	243.318	1.806	C6H8O	702.8	703	1.8
30364-38-6	1354.91	3.1205	C13H16	1357.6	1354	3.6
288-47-1	283.315	2.57933	C3H3NS	736.1	736	1.9
2628-17-3	1128.26	3.508	C8H8O	1220.23	1223	7.63333
2408-37-9	789.949	2.79067	C9H16O	1036.8	1036	0.8
2407-43-4	644.959	3.6095	C6H8O2	960.5	966	5.5
2345-28-0	1844.88	2.51633	C15H30O	1696.3	1698	1.7
23267-57-4	1549.9	3.18767	C13H20O2	1483.3	1473	10.3
21391-99-1	1639.9	3.12833	C15H20	1546.4	1542	4.4
20777-49-5	1244.92	3.929	C12H20O2	1290.9	1306	15.1
2035-99-6	1494.9	2.37567	C13H26O2	1446.7	1446	0.7
18794-84-8	1504.9	2.38567	C15H24	1453.3	1457	3.7
18640-74-9	788.283	3.20567	C7H11NS	1035.93	1043	7.06667
18402-82-9	794.949	2.758	C8H14O	1039.5	1035	4.5
1731-84-6	1129.93	2.445	C10H20O2	1221.2	1223	1.8
17283-81-7	1474.91	2.947	C13H22O	1433.3	1433	0.3
17066-67-0	1569.9	2.716	C15H24	1496.7	1486	10.7
1653-30-1	1264.92	2.34667	C11H24O	1303	1304	1
1629-58-9	229.985	1.928	C5H8O	691.7	682	9.7
15798-64-8	209.987	1.902	C4H6O	675	666	9
1576-95-0	319.98	2.20167	C5H10O	766.7	768	1.3
1576-87-0	299.981	2.34033	C5H8O	750	753	3
1569-60-4	709.955	2.45467	C8H16O	994.7	994	0.7
15186-51-3	894.943	2.62933	C10H14O	1092.1	1093	0.9
142-92-7	744.952	2.392	C8H16O2	1013.2	1011	2.2
142-83-6	554.964	3.03367	C6H8O	913.2	911	2.2
142-82-5	239.985	1.526	C7H16	700	700	0
142-50-7	1659.89	2.624	C15H26O	1560.7	1544	16.7
141-27-5	1208.25	3.00867	C10H16O	1268.7	1270	1.3
140-67-0	1089.93	3.16333	C10H12O	1197.3	1196	1.3
138-86-3	779.95	2.316	C10H16	1031.6	1030	1.6
137-32-6	279.982	1.974	C5H12O	733.3	739	5.7
13327-56-5	909.942	3.17833	C6H12O2S	1100	1098	2
124-18-5	719.954	1.851	C10H22	1000	1000	0
124-06-1	1969.87	2.41733	C16H32O2	1792.3	1793	0.7
123-66-0	714.954	2.41967	C8H16O2	997.4	999	1.6
123-35-3	699.955	2.22033	C10H16	989.5	991	1.5
123-29-5	1249.92	2.407	C11H22O2	1293.9	1295	1.1
123-07-9	1024.93	3.284	C8H10O	1162.2	1169	6.8
122-97-4	1144.93	3.58133	C9H12O	1230.3	1233	2.7
122-78-1	804.948	3.70533	C8H8O	1044.7	1045	0.3
122-00-9	1044.93	3.579	C9H10O	1173	1183	10
120-92-3	349.978	2.845	C5H8O	791.7	791	0.7
120-72-9	1249.92	4.548	C8H7N	1293.9	1295	1.1
1197-01-9	1069.93	3.20967	C10H14O	1186.5	1183	3.5
119-65-3	1169.93	4.145	C9H7N	1245.5	1261	15.5
119-61-9	1759.89	4.483	C13H10O	1633.3	1635	1.7
119-36-8	1079.93	3.429	C8H8O3	1191.9	1192	0.1
118-93-4	1024.93	3.71133	C8H8O2	1162.2	1167	4.8
118-61-6	1214.92	3.24967	C9H10O3	1272.7	1270	2.7
116-53-0	459.971	2.10167	C5H10O2	858.8	861	2.2
116-26-7	1094.93	3.23933	C10H14O	1200	1201	1
112-42-5	1379.91	2.44233	C11H24O	1372.7	1371	1.7
112-40-3	1091.6	1.91867	C12H26	1198.2	1200	1.8
112-31-2	1099.93	2.522	C10H20O	1203	1206	3
112-14-1	1104.93	2.416	C10H20O2	1206.1	1210	3.9
112-06-1	929.94	2.411	C9H18O2	1110.8	1112	1.2
1120-21-4	909.942	1.88833	C11H24	1100	1100	0
111-87-5	844.946	2.67433	C8H18O	1065.8	1070	7.4
111-84-2	529.966	1.77133	C9H20	900	900	0
1117-55-1	1684.89	2.419	C14H28O2	1578.6	1581	2.4
111-70-6	664.957	2.4125	C7H16O	971.1	970	1.1
111-65-9	359.977	1.676	C8H18	800	800	0
111-61-5	2424.84	2.5425	C20H40O2	2190.5	2195	4.5
111-28-4	571.63	2.793	C6H10O	921.967	916	5.96667
111-27-3	481.636	2.34767	C6H14O	871.567	868	3.56667
111-14-8	889.943	2.344	C7H14O2	1089.47	1080	13.6667
111-13-7	699.955	2.55833	C8H16O	989.5	991	1.5
111-11-5	949.939	2.46033	C9H18O2	1121.6	1126	4.4
110-93-0	689.956	2.808	C8H14O	984.2	986	1.8
110-43-0	509.967	2.4635	C7H14O	888.2	891	2.8
110-38-3	1409.91	2.4	C12H24O2	1390.9	1396	5.1
109-97-7	294.981	2.511	C4H5N	745.8	755	9.2
108-95-2	679.956	3.159	C6H6O	978.9	981	2.1
108-94-1	524.966	3.20467	C6H10O	897.1	894	3.1
108-93-0	473.303	2.59833	C6H12O	866.633	880	13.3667
108-88-3	319.98	2.12067	C7H8	766.7	763	3.7
108-64-5	444.972	2.20367	C7H14O2	850	853	3
108-39-4	859.945	3.241	C7H8O	1073.7	1075	1.3
108-29-2	634.959	4.24233	C5H8O2	955.3	955	0.3
107-86-8	339.978	2.62967	C5H8O	783.3	782	1.3
1073-11-6	793.282	3.90967	C7H10O2	1038.6	1043	4.4
106-73-0	764.951	2.43	C8H16O2	1023.7	1023	0.7
106-70-7	574.963	2.39267	C7H14O2	923.7	925	1.3
106-68-3	694.956	2.507	C8H16O	986.8	986	0.8
106-44-5	859.945	3.242	C7H8O	1073.7	1077	3.3
106-33-2	1704.89	2.397	C14H28O2	1592.9	1594	1.1
106-30-9	904.942	2.40633	C9H18O2	1097.4	1098	0.6
106-26-3	1159.93	2.96633	C10H16O	1239.4	1240	0.6
106-25-2	1134.93	2.7395	C10H18O	1224.2	1228	3.8
106-22-9	1139.93	2.58	C10H20O	1227.3	1228	0.7
10599-70-9	889.943	3.191	C8H10O2	1089.5	1099	9.5
10486-19-8	1589.9	2.491	C13H26O	1510.7	1513	2.3
104-61-0	1359.91	3.713	C9H16O2	1360.6	1365	4.4
104-57-4	869.944	3.4495	C8H8O2	1078.9	1079	0.1
104-53-0	994.936	2.5495	C9H10O	1145.9	1163	17.1
103-45-7	1184.92	3.4265	C10H12O2	1254.5	1258	3.5
102-19-2	1559.9	3.22767	C13H18O2	1490	1497	7
102-13-6	1404.91	3.21867	C12H16O2	1387.9	1393	5.1
101-97-3	1164.93	3.44067	C10H12O2	1242.4	1247	4.6
101-84-8	1429.91	3.73033	C12H10O	1403.3	1405	1.7
101-41-7	1049.93	3.59567	C9H10O2	1175.7	1178	2.3
100-52-7	649.958	3.529	C7H6O	963.2	962	1.2
100-51-6	786.616	3.58633	C7H8O	1035.07	1036	1.46667
100-42-5	514.967	2.69733	C8H8	891.2	893	1.8
10032-13-0	1159.93	2.35133	C11H22O2	1239.4	1244	4.6
98-83-9	684.956	2.7955	C9H10	981.6	986	4.4
18829-56-6	1019.93	2.716	C9H16O	1159.5	1162	2.5
20407-84-5	1524.9	2.64	C12H22O	1466.7	1468	1.3
2100-17-6	404.974	2.474	C5H8O	826.5	820	6.5
91-57-6	1244.92	3.5595	C11H10	1290.9	1297	12.1
98-55-5	1084.93	2.848	C10H18O	1194.6	1189	5.6
103-36-6	1524.9	3.56533	C11H12O2	1466.7	1464	2.7
1117-61-9	1137.43	2.5915	C10H20O	1225.75	1220	5.75
85-44-9	1279.92	4.9555	C8H4O3	1312.1	1313	0.9
689-67-8	1494.9	2.90267	C13H22O	1446.7	1452	5.3
6728-26-3	449.971	2.669	C6H10O	852.933	854	2.33333
614-99-3	819.948	3.403	C7H8O3	1052.6	1047	5.6
3790-71-4	1864.88	2.704	C15H26O	1711.5	1697	14.5
19883-27-3	1057.43	2.3095	C11H18	1179.75	1182	4.05
62235-06-7	1679.89	2.47033	C16H26	1575	1577	2
19888-33-6	1724.89	3.19033	C15H24O	1607.4	1604	3.4
7206-13-5	1114.93	2.0335	C12H24	1212.1	1197	15.1
10339-61-4	1009.94	2.576	C9H18O	1154.1	1143	11.1
19945-61-0	934.94	2.314	C11H18	1113.5	1116	2.5
764-97-6	904.942	1.9765	C11H22	1097.4	1082	15.4
30086-02-3	854.945	3.007	C8H12O	1071.1	1073	1.9
57283-79-1	984.937	2.627	C10H18O	1140.5	1144	3.5
26560-14-5	1559.9	2.464	C15H24	1490	1491	1
17679-93-5	349.978	2.0215	C7H10	791.7	781	10.7
56700-77-7	579.963	2.02733	C9H16	926.3	924	2.3
4313-03-5	734.953	3.03267	C7H10O	1007.93	1012	5.66667
13927-47-4	1614.9	3.0275	C13H20O	1528.6	1535	6.4
41446-78-0	1409.91	2.03667	C14H28	1390.9	1379	11.9
17092-92-1	1624.9	4.39067	C11H16O2	1535.7	1532	3.7
2216-51-5	1054.93	2.629	C10H20O	1178.4	1175	3.4
23283-97-8	1054.93	2.624	C10H20O	1178.4	1180	1.6
6125-24-2	1259.92	4.30633	C8H9NO2	1300	1304	4
6108-61-8	194.988	1.525	C6H10	662.5	661	1.5
26001-58-1	849.946	2.578	C8H16O	1068.4	1067	1.4
7239-23-8	1083.26	2.00567	C12H24	1193.8	1185	8.8
56922-75-9	747.452	2.5665	C8H14O2	1014.5	1006	8.5
822-05-9	2104.87	2.621	C17H32O2	1904.3	1913	8.7
3075-84-1	1804.89	3.61633	C16H18	1666.7	1663	8.63333
36231-13-7	979.937	2.776	C10H14	1137.8	1147	9.2
526-73-8	767.451	2.7705	C9H12	1025	1013	12
65378-76-9	459.971	1.917	C9H16	858.8	857	1.8
95-93-2	949.939	2.78667	C10H14	1121.6	1115	6.6
4506-36-9	1354.91	3.122	C13H16	1357.6	1354	3.6
447-53-0	1008.27	3.25133	C10H10	1153.2	1141	12.2
135-01-3	829.947	2.531	C10H14	1057.9	1045	12.9
5063-65-0	539.965	2.3375	C7H14O	905.3	905	0.3
2404-44-6	1169.93	2.472	C10H20O	1245.5	1230	15.5
1014-60-4	1176.59	2.47067	C14H22	1249.5	1249	1.16667
592-57-4	209.987	1.59	C6H8	675	655	20
1002-33-1	404.974	1.90767	C8H14	826.5	827	0.5
7212-44-4	1659.89	2.622	C15H26O	1560.7	1563	2.3
2245-38-7	1668.22	3.70433	C13H14	1566.63	1565	6.9
575-43-9	1439.91	3.52033	C12H12	1410	1422	12
575-37-1	1459.91	3.65167	C12H12	1423.3	1419	4.3
6765-39-5	1839.88	2.092	C17H34	1692.6	1692	0.6
592-76-7	234.985	1.549	C7H14	695.8	685	10.8
96-08-2	1244.92	3.58033	C10H16O2	1290.9	1294	3.1
767-58-8	884.943	2.923	C10H12	1086.8	1079	7.8
111-85-3	839.946	2.28767	C8H17Cl	1063.2	1059	4.2
35192-73-5	899.942	2.815	C9H18O	1094.7	1103	8.3
629-73-2	1704.89	2.06767	C16H32	1592.9	1592	0.9
1120-36-1	1419.91	2.074	C14H28	1397	1392	5
13360-61-7	1559.9	2.05433	C15H30	1490	1492	2
646-14-0	739.953	2.95667	C6H13NO2	1010.5	1021	10.5
628-05-7	534.966	2.87367	C5H11NO2	902.6	896	6.6
2471-83-2	1289.92	3.74	C11H10	1318.2	1315	3.2
934-74-7	864.945	2.69	C10H14	1076.3	1059	17.3
1127-76-0	1423.24	3.63667	C12H12	1399	1394	5
36262-09-6	634.959	2.26367	C10H14	955.3	956	0.7
6846-50-0	1699.89	2.6	C16H30O4	1589.3	1588	1.3
829-26-5	1624.9	3.576	C13H14	1535.7	1550	14.3
3074-71-3	449.971	1.744	C9H20	852.9	854	1.1
766-39-2	779.95	4.18467	C6H6O3	1031.6	1038	6.4
496-16-2	1119.93	3.565	C8H8O	1215.2	1224	8.8
19549-87-2	424.973	1.77067	C9H18	838.2	836	2.2
2213-23-2	394.975	1.666	C9H20	820.6	821	0.4
95-73-8	949.939	2.982	C7H6Cl2	1121.6	1108	13.6
96-76-4	1579.9	2.935	C14H22O	1503.6	1514	10.4
2363-88-4	1254.92	2.842	C10H16O	1297	1317	20
6175-23-1	1044.93	2.634	C9H16O2	1173	1155	18
13162-46-4	1454.91	2.864	C11H18O	1420	1435	15
592-13-2	269.983	1.55	C8H18	725	729	4
19398-61-9	954.939	3.059	C7H6Cl2	1124.3	1108	16.3
3891-98-3	1384.91	1.90333	C15H32	1375.8	1366	9.8
3891-99-4	1514.9	1.913	C16H34	1460	1449	11
3892-00-0	1779.89	1.951	C18H38	1648.1	1633	15.1
162376-82-1	934.94	2.83867	C10H14O	1113.5	1109	4.5
62108-24-1	939.94	1.845	C13H28	1116.2	1131	14.8
5337-72-4	934.94	2.9755	C8H16O	1113.5	1112	1.5
17302-28-2	764.951	1.809	C11H24	1023.7	1018	5.7
17301-23-4	1114.93	1.872	C13H28	1212.1	1210	2.1
2051-30-1	594.962	1.77	C10H22	934.2	933	1.2
719-22-2	1519.9	2.87633	C14H20O2	1463.3	1472	8.7
2609-23-6	719.954	2.09433	C10H18	1000	993	7
1072-16-8	584.963	1.75733	C10H22	928.9	928	0.9
23578-51-0	859.945	2.755	C8H14O	1073.7	1071	2.7
1002-17-1	964.938	1.841	C12H26	1129.7	1126	3.7
5926-95-4	709.955	3.81233	C5H4O3	994.7	1003	8.3
529-23-7	1124.93	4.427	C7H7NO	1218.2	1222	3.8
617-94-7	884.943	3.27067	C9H12O	1086.8	1090	3.2
17626-75-4	694.956	3.07133	C6H9NS	986.8	981	5.8
13019-16-4	1374.91	2.54367	C12H22O	1369.7	1378	8.3
57266-86-1	629.96	2.709	C7H12O	952.65	958	5.35
1120-06-5	1094.93	2.33667	C10H22O	1200	1200	0
18409-18-2	1209.92	2.5495	C10H20O	1269.7	1257	12.7
3777-70-6	894.943	2.38	C10H16O	1092.1	1095	2.9
17603-76-8	679.956	2.25233	C9H14	978.9	974	4.9
577-16-2	1044.93	3.576	C9H10O	1173	1173	0
592-27-8	314.98	1.60533	C8H18	762.5	765	2.5
871-83-0	654.958	1.794	C10H22	965.8	964	1.8
1560-96-9	1364.91	1.932	C14H30	1363.6	1364	0.4
1560-93-6	1664.89	1.96833	C16H34	1564.3	1563	1.3
7045-71-8	1029.93	1.876	C12H26	1164.9	1164	0.9
95-57-8	699.955	3.161	C6H5ClO	989.5	992	2.5
7473-98-5	1234.92	3.60733	C10H12O2	1284.8	1279	5.8
5704-20-1	374.976	2.575	C5H10O2	808.8	822	13.2
1450-72-2	1277.42	3.7165	C9H10O2	1310.6	1316	5.4
54073-43-7	524.966	2.68	C6H12O2	897.05	903	5.95
2345-27-9	1709.89	2.501	C14H28O	1596.4	1597	0.6
111-67-1	374.976	1.762	C8H16	808.85	810	2.95
7642-04-8	374.976	1.7605	C8H16	808.85	804	4.85
1871-67-6	1129.93	2.548	C8H14O2	1221.2	1227	5.8
7367-82-0	1169.93	2.608	C10H18O2	1245.5	1249	3.5
90-00-6	974.938	3.225	C8H10O	1135.1	1140	4.9
118-60-5	1984.87	2.988	C15H22O3	1804.2	1807	2.8
939-27-5	1421.58	3.591	C12H12	1398	1391	7
872-55-9	469.97	2.589	C6H8S	864.7	871	6.3
2979-19-3	719.954	3.063	C8H14O	1000	996	4
5973-71-7	1124.93	3.649	C9H10O	1218.2	1236	17.8
6966-10-5	944.94	2.547	C9H12O	1118.9	1113	5.9
5715-23-1	934.94	2.976	C8H16O	1113.5	1126	12.5
470-99-5	999.936	2.89	C9H16O	1148.6	1147	1.6
21944-83-2	944.94	2.841	C9H14O	1118.9	1100	18.9
13679-41-9	1134.93	3.523	C10H8O	1224.2	1226	1.8
767-60-2	1014.94	3.285	C10H10	1156.8	1155	1.8
1679-49-8	644.959	4.28467	C5H8O2	960.5	960	0.5
589-81-1	324.979	1.624	C8H18	770.8	773	2.2
13151-34-3	854.945	1.85967	C11H24	1071.1	1071	0.1
24070-70-0	534.966	2.425	C8H14O2	902.6	905	2.4
17312-57-1	1214.92	1.921	C13H28	1272.7	1271	1.7
6418-44-6	1941.55	2.03467	C18H38	1770.5	1769	1.5
6418-41-3	1374.91	1.94867	C14H30	1369.7	1371	1.3
18435-22-8	1529.9	1.96467	C15H32	1470	1470	0
2882-96-4	1674.89	1.988	C16H34	1571.4	1570	1.4
1002-43-3	1039.93	1.89367	C12H26	1170.3	1170	0.3
108-43-0	1084.93	3.49	C6H5ClO	1194.6	1203	8.4
18402-83-0	964.938	2.994	C9H16O	1129.7	1144	14.3
14309-57-0	982.437	2.704	C9H16O	1139.15	1142	2.85
7206-14-6	1099.93	2.015	C12H24	1203	1185	18
10203-30-2	1419.91	2.347	C12H26O	1397	1407	10
1534-27-6	1404.91	2.47333	C12H24O	1387.9	1387	0.9
41446-68-8	1419.91	2.078	C14H28	1397	1385	12
41446-67-7	1429.91	2.064	C14H28	1403.3	1384	19.3
6177-84-0	734.953	2.362	C9H14O	1007.9	1003	4.9
1669-44-9	794.949	2.753	C8H14O	1039.5	1040	0.5
1068-87-7	449.971	1.742	C9H20	852.9	838	14.9
10264-55-8	644.959	3.023	C7H12O	960.5	962	1.5
620-14-4	644.959	2.512	C9H12	960.5	957	3.5
13720-12-2	1419.91	2.9475	C13H22O	1397	1396	1
1203-08-3	1539.9	3.259	C13H18O	1476.7	1485	8.3
17312-82-2	1069.93	1.862	C13H28	1186.5	1196	9.5
28715-26-6	1118.26	3.22367	C10H10O	1214.17	1220	5.83333
6682-71-9	1234.92	3.16967	C11H14	1284.8	1282	2.8
66408-55-7	2019.87	2.90667	C17H28O	1833.3	1847	13.7
33933-80-1	1139.93	2.429	C11H24O	1227.3	1230	2.7
17920-92-2	1064.93	3.383	C11H20O	1183.8	1187	3.2
4994-16-5	1319.92	3.268	C12H14	1336.4	1345	8.6
818-49-5	614.961	2.37567	C7H16O	944.7	953	8.3
626-89-1	419.973	2.22433	C6H14O	835.3	843	7.7
6137-06-0	599.962	2.4145	C8H16O	936.8	943	6.2
644-08-6	1559.9	3.6445	C13H12	1490	1494	4
17301-94-9	644.959	1.8	C10H22	960.5	961	0.5
2980-69-0	1019.93	1.882	C12H26	1159.5	1160	0.5
542-54-1	429.972	2.234	C6H11N	841.2	847	5.8
2216-34-4	464.97	1.725	C9H20	861.8	863	1.2
824-22-6	1004.94	3.0745	C10H12	1151.4	1141	10.4
106-48-9	1084.93	3.4845	C6H5ClO	1194.6	1203	8.4
20697-55-6	644.959	3.606	C6H8O2	960.5	957	3.5
622-96-8	654.958	2.5245	C9H12	965.8	954	11.8
15869-86-0	634.959	1.794	C10H22	955.3	952	3.3
5432-85-9	1024.93	3.20667	C9H16O	1162.2	1182	19.8
20019-64-1	629.96	3.805	C6H8O2	952.6	954	1.4
3123-97-5	684.956	3.966	C6H10O2	981.6	992	10.4
25117-31-1	1349.91	1.927	C14H30	1354.5	1348	6.5
25117-33-3	1644.89	1.973	C16H34	1550	1547	3
874-35-1	1004.94	3.079	C10H12	1151.4	1135	16.4
23051-84-5	1249.92	2.02	C13H26	1293.9	1280	13.9
17302-36-2	989.937	1.8745	C12H26	1143.2	1144	0.8
36431-60-4	779.95	3.07767	C8H12O	1031.6	1040	8.4
1604-34-8	1424.91	2.42867	C13H26O	1400	1408	8
53837-34-6	1499.9	2.636	C13H24O	1450	1459	9
1604-28-0	914.941	3.142	C8H12O	1102.7	1107	4.3
50464-95-4	1449.91	3.07	C13H20O2	1416.7	1433	16.3
10408-15-8	654.958	2.691	C8H14O	965.8	966	0.2
928-68-7	629.96	2.477	C8H16O	952.6	956	3.4
42371-66-4	1239.92	2.138	C13H24	1287.9	1304	16.1
927-49-1	1211.59	2.46067	C11H22O	1270.7	1256	14.7
55050-40-3	989.937	2.71333	C10H16O	1143.2	1147	3.8
82304-66-3	2104.87	3.68333	C17H24O3	1904.3	1923	18.7
35194-38-8	1064.93	2.54633	C10H18O2	1183.8	1187	3.2
38199-50-7	1743.22	3.11333	C13H20O3	1620.97	1624	3.03333
67233-91-4	1399.91	2.51133	C12H22O2	1384.8	1388	3.2
54546-22-4	2184.86	2.59	C18H34O2	1973.9	1976	2.1
1931-63-1	1469.91	3.33967	C10H18O3	1430	1436	6
3433-16-7	1574.9	3.23	C11H20O3	1500	1505	5
761-65-9	1264.92	3.07067	C9H19NO	1303	1310	7
1124-20-5	889.943	2.80933	C10H12	1089.47	1082	7.46667
432-24-6	949.939	3.02067	C10H16O	1121.6	1116	5.6
1679-47-6	624.96	4.212	C5H8O2	950	953	3
502-99-8	809.948	2.312	C10H16	1047.4	1048	0.6
62873-16-9	872.444	3.391	C6H8O2	1080.25	1075	5.25
645-59-0	1154.93	4.456	C9H9N	1236.4	1245	8.6
103-79-7	959.939	3.72033	C9H10O	1127	1124	3
271-89-6	714.954	3.25067	C8H6O	997.4	1000	2.6
95-15-8	1084.93	3.902	C8H6S	1194.6	1188	6.6
90-05-1	884.943	3.54833	C7H8O2	1086.8	1090	3.2
100-47-0	689.956	3.781	C7H5N	984.2	984	0.2
90-02-8	809.948	3.56333	C7H6O2	1047.4	1047	0.4
60-12-8	938.273	3.651	C8H10O	1115.3	1116	2.63333
140-29-4	979.937	4.292	C8H7N	1137.8	1144	6.2
103-65-1	634.959	2.50133	C9H12	955.3	953	2.3
21195-59-5	923.274	2.645	C10H14	1107.2	1111	7.26667
1074-55-1	829.947	2.53	C10H14	1057.9	1040	17.9
106-42-3	489.969	2.369	C8H10	876.45	865	11.45
132-64-9	1609.9	4.04433	C12H8O	1525	1515	10
101-81-5	1474.91	3.75733	C13H12	1433.3	1436	2.7
31499-72-6	1444.91	2.945	C13H22O	1413.3	1406	7.3
106-28-5	1874.88	2.87733	C15H26O	1719.2	1722	2.8
1117-52-8	2111.53	2.933	C18H30O	1910.1	1918	7.9
2463-77-6	1364.91	2.659	C11H20O	1363.6	1367	3.4
5910-87-2	1119.93	2.976	C9H14O	1215.2	1216	0.8
70424-14-5	719.954	2.52833	C9H12O	1000	1002	2
33467-76-4	659.958	2.532	C7H14O	968.4	978	9.6
1552-67-6	804.948	2.64	C8H14O2	1044.7	1041	3.7
18409-17-1	849.946	2.5825	C8H16O	1068.4	1067	1.4
2277-16-9	904.942	2.617	C9H16O	1097.4	1105	7.6
5617-41-4	1339.91	2.155	C13H26	1348.5	1345	3.5
25491-20-7	1749.89	2.824	C15H26	1625.9	1635	9.1
110-42-9	1299.92	2.43067	C11H22O2	1324.2	1326	1.8
23262-34-2	1674.89	2.68667	C15H22O	1571.4	1574	2.6
2613-65-2	349.978	1.741	C8H16	791.7	793	1.3
16996-12-6	1144.93	2.91267	C10H16O2	1230.3	1234	3.7
4292-75-5	1164.93	2.127	C12H24	1242.4	1237	5.4
628-73-9	489.969	2.90767	C6H11N	876.5	874	2.5
21494-57-5	1193.25	4.06167	C7H7NO2	1259.6	1261	1.4
141-10-6	1689.89	3.082	C13H20O	1582.1	1581	1.1
98-01-1	419.973	3.22133	C5H4O2	835.3	833	2.3
88-99-3	1279.92	4.957	C8H6O4	1312.1	1309	3.1
84-69-5	2049.87	3.62733	C16H22O4	1858.3	1870	11.7
527-84-4	769.951	2.5345	C10H14	1026.3	1022	4.3
2882-98-6	1499.9	2.15167	C14H28	1450	1452	2
55499-08-6	804.948	1.92267	C11H22	1044.7	1037	7.7
14010-23-2	2319.85	2.49633	C19H38O2	2091.3	2092	0.7
28267-29-0	1839.88	2.40733	C15H30O2	1692.6	1687	5.6
2765-11-9	1869.88	2.50533	C15H30O	1715.4	1715	0.4
41114-00-5	2089.87	2.44467	C17H34O2	1891.7	1894	2.3
1731-86-8	1454.91	2.436	C12H24O2	1420	1428	8
6785-23-5	1794.89	2.19	C16H32	1659.3	1660	0.7
821-97-6	894.943	1.968	C11H22	1092.1	1086	6.1
14850-22-7	369.976	1.754	C8H16	805.9	790	15.9
57074-37-0	1189.92	2.589	C10H20O	1257.6	1257	0.6
21662-09-9	1079.93	2.664	C10H18O	1191.9	1193	1.1
105-58-8	339.978	2.33133	C5H10O3	783.3	767	16.3
86-73-7	1704.89	4.1995	C13H10	1592.9	1583	9.9
2562-38-1	559.964	3.087	C5H9NO2	915.8	921	5.2
1576-85-8	549.965	2.479	C7H12O2	910.5	896	14.5
625-28-5	274.982	2.30167	C5H9N	729.2	731	1.8
118-65-0	1439.91	2.5695	C15H24	1410	1406	4
2883-02-5	1654.89	2.2135	C15H30	1557.1	1556	1.1
57-10-3	2167.36	2.628	C16H32O2	1958.7	1968	9.3
29548-14-9	1124.93	3.06267	C10H16O	1218.2	1225	6.8
489-29-2	1394.91	2.734	C15H24	1381.8	1398	16.2
1921-70-6	1854.88	1.94133	C19H40	1703.8	1690	13.8
127-41-3	1459.91	2.9685	C13H20O	1423.3	1426	2.7
460-01-5	969.938	2.54767	C10H14	1132.4	1131	1.4
1636-44-8	999.936	1.87933	C12H26	1148.6	1141	7.6
28401-39-0	614.961	2.56133	C8H14O2	944.7	949	4.3
1487-99-6	589.962	2.562	C8H10O	931.6	944	12.4
1487-18-9	269.983	1.984	C6H6O	725	725	0
876-18-6	929.94	2.511	C10H18O	1110.8	1121	10.2
74410-10-9	1074.93	2.92667	C10H16O	1189.2	1186	3.2
7367-81-9	1034.93	2.65	C9H16O2	1167.6	1184	16.4
1203-17-4	1259.92	2.602	C14H20	1300	1310	10
6909-20-2	1069.93	2.825	C10H16O	1186.5	1179	7.5
73757-26-3	1229.92	2.54333	C11H20O	1281.8	1274	7.8
74685-67-9	1289.92	3.34	C11H18	1318.2	1321	2.8
821-98-7	894.943	1.9695	C11H22	1092.1	1081	11.1
872858-42-9	1209.92	2.798	C11H18O	1269.7	1276	6.3
5949-05-3	1004.94	2.6385	C10H18O	1151.4	1154	2.6
56875-67-3	2109.87	2.61967	C17H32O2	1908.67	1900	8.66667
2462-85-3	2319.85	2.799	C19H34O2	2091.3	2101	9.7
5911-04-6	664.957	1.814	C10H22	971.1	971	0.1
7132-64-1	2004.87	2.47567	C16H32O2	1820.8	1824	3.2
85-01-8	1969.87	4.8305	C14H10	1792.3	1776	16.3
88-75-5	969.938	3.677	C6H5NO3	1132.4	1135	2.6
119-33-5	1174.92	3.58	C7H7NO3	1248.5	1250	1.5
5153-67-3	1434.91	4.28167	C8H7NO2	1406.7	1420	13.3
14507-02-9	1503.24	2.705	C10H18O	1465.7	NA	NA
75039-84-8	1324.92	2.368	C11H22O	1339.4	NA	NA
41453-56-9	1029.93	2.57	C9H18O	1164.9	NA	NA
13894-61-6	584.963	2.5765	C7H12O2	928.9	NA	NA
13877-93-5	1439.91	2.572	C15H24	1410	NA	NA
108-24-7	289.981	2.205	C4H6O3	741.7	NA	NA
104-20-1	1294.92	2.584	C11H14O2	1321.2	NA	NA
107-15-3	169.989	1.567	C2H8N2	641.7	NA	NA
60-34-4	177.489	1.491	CH6N2	647.9	NA	NA
20521-42-0	514.967	3.14233	C6H8O	891.2	NA	NA
70901-63-2	2114.86	2.593	C20H32	1913	NA	NA
74708-73-9	1539.9	2.571	C15H22	1476.7	NA	NA
24587-27-7	349.978	2.023	C7H10	791.7	NA	NA
62338-27-6	1244.92	3.28	C14H22	1290.9	NA	NA
67682-47-7	1629.9	2.82533	C9H16	1549.57	NA	NA
83406-41-1	1599.9	3.515	C11H16O2	1517.9	NA	NA
21293-02-7	1229.92	2.751	C12H22	1281.8	NA	NA
2108-05-6	624.96	2.472	C7H14O	950	NA	NA
69668-92-4	769.951	2.098	C10H20O	1026.3	NA	NA
74744-29-9	1399.91	3.196	C11H18	1384.8	NA	NA
13343-77-6	952.439	2.3895	C10H16	1122.95	NA	NA
54346-06-4	1564.9	2.843	C10H14O3	1493.3	NA	NA
7206-21-5	1839.88	2.094	C18H36	1692.6	NA	NA
59247-16-4	298.314	1.33067	C6H12N2O3	748.6	NA	NA
4294581-58-6	1169.93	2.10733	C16H27F3O2	1245.5	NA	NA
498-40-8	1843.22	1.07267	C3H7NO5S	1698.13	NA	NA
18185-81-4	814.948	2.537	C8H16O	1050	NA	NA
141033-65-0	1519.9	2.546	C11H18O2	1463.3	NA	NA
56030-49-0	1389.91	3.15667	C11H18	1378.8	NA	NA
5951-61-1	1394.91	2.736	C15H24	1381.8	NA	NA
53966-44-2	919.941	3.041	C8H10S	1105.4	NA	NA
19262-20-5	1309.92	3.508	C12H18	1330.3	NA	NA
66930-01-6	514.967	2.0795	C10H14O	891.2	NA	NA
3247-40-3	1244.92	3.3665	C10H18O	1290.9	NA	NA
71773-95-0	429.972	1.198	C5H12N2O	841.2	NA	NA
687-47-8	704.955	1.675	C5H10O3	992.1	NA	NA
89321-71-1	621.627	3.121	C6H12O2	948.267	NA	NA
19132-06-0	772.451	1.59	C4H10O2	1027.65	NA	NA
25076-44-2	1167.42	2.9905	C16H15NO2	1243.95	NA	NA
63865-57-6	939.94	2.928	C12H24	1116.2	NA	NA
13574-81-7	993.267	2.52433	C18H17N3O7	1145.07	NA	NA
24347-58-8	544.965	1.948	C4H10O2	907.9	NA	NA
1445-91-6	839.946	3.3685	C8H10O	1063.2	NA	NA
655-48-1	872.444	3.051	C14H14O2	1080.3	NA	NA
22104-80-9	1324.92	2.37	C10H20O	1339.4	NA	NA
24310-22-3	469.97	2.526	C6H12O2S	864.7	NA	NA
98678-70-7	1794.89	2.57433	C11H20O	1659.3	NA	NA
55591-10-1	1719.89	4.004	C13H16O	1603.7	NA	NA
2890-62-2	859.945	2.962	C9H16O	1073.7	NA	NA
32318-87-9	904.942	1.9585	C7H12O2	1097.4	NA	NA
56335-71-8	434.972	2.074	C8H14O	844.1	NA	NA
6269-89-2	869.944	2.192	C10H13N3O2	1078.9	NA	NA
65051-83-4	1014.94	3.28	C10H10	1156.8	NA	NA
62850-21-9	537.466	2.3185	C18H38	902.85	NA	NA
112-47-0	1134.93	2.156	C10H22O2	1224.2	NA	NA
20521-44-2	1212.42	3.486	C12H18	1271.2	NA	NA
781-35-1	1559.9	3.663	C15H14O	1490	NA	NA
7051-52-7	669.957	1.851	C8H14	973.7	NA	NA
612-14-6	1224.92	2.937	C8H10O2	1278.8	NA	NA
185-79-5	1154.93	3.90067	C6H12N2	1236.4	NA	NA
7124-40-5	414.973	2.072	C8H12	832.4	NA	NA
10353-53-4	429.972	1.856	C6H10O	841.2	NA	NA
286-62-4	714.954	2.797	C8H14O	997.4	NA	NA
1436-34-6	514.967	2.784	C6H12O	891.2	NA	NA
36638-38-7	1374.91	2.312	C10H16	1369.7	NA	NA
20192-66-9	604.961	2.313	C7H10O3	939.5	NA	NA
2177-48-2	1209.92	3.246	C11H12	1269.7	NA	NA
105-41-9	114.993	1.266	C7H17N	595.8	NA	NA
628-66-0	289.981	2.23	C7H12O4	741.7	NA	NA
30168-57-1	879.944	2.301	C10H16	1084.2	NA	NA
646-12-8	549.965	3.36867	C4H8OS	910.5	NA	NA
22824-32-4	1578.23	3.08267	C13H18	1504.03	NA	NA
176-32-9	529.966	2.429	C7H12O2	900	NA	NA
5675-22-9	269.983	1.71467	C7H12	725	NA	NA
62338-57-2	1179.92	2.791	C10H14	1251.5	NA	NA
105-08-8	1079.93	2.9065	C8H16O2	1192.05	NA	NA
55976-13-1	959.939	2.12567	C11H20	1127	NA	NA
230646-72-7	1584.9	2.27	C14H24	1507.1	NA	NA
62951-96-6	1424.91	2.24933	C14H24	1404.13	NA	NA
4190-06-1	498.302	2.22933	C8H12	881.367	NA	NA
162239-52-3	869.944	2.945	C8H14O	1078.9	NA	NA
1759-64-4	689.956	2.717	C8H14	984.2	NA	NA
57259-71-9	914.941	2.632	C9H12O2	1102.7	NA	NA
95008-11-0	1569.9	2.429	C21H42	1496.7	NA	NA
21078-95-5	794.949	2.717	C16H26O	1039.5	NA	NA
4025-37-0	429.972	1.432	C4H10N2	841.2	NA	NA
73105-67-6	2104.87	2.16167	C12H25I	1925.93	NA	NA
88116-46-5	1389.91	2.74033	C10H18O	1387.97	NA	NA
22581-50-6	842.446	3.089	C8H16N2	1064.5	NA	NA
58372-37-5	1382.41	2.712	C8H12	1375.6	NA	NA
35477-44-2	1484.9	3.807	C12H20O	1440	NA	NA
4845-04-9	759.951	2.84767	C7H12O	1021.1	NA	NA
16681-77-9	474.97	2.321	C2H4N4	867.6	NA	NA
21895-17-0	1744.89	3.6935	C15H16	1622.2	NA	NA
931-96-4	849.946	3.234	C8H12O	1068.4	NA	NA
930-36-9	447.471	1.943	C4H6N2	826	NA	NA
20056-56-8	1319.91	2.5845	C12H18O	1336.35	NA	NA
6221-74-5	1047.43	2.43	C11H18O	1174.35	NA	NA
33240-56-1	1273.25	2.97533	C7H15Cl	1315.8	NA	NA
35275-62-8	809.948	3.246	C9H9Cl	1047.4	NA	NA
74744-36-8	1374.91	3.186	C12H20	1369.7	NA	NA
6294-40-2	1029.93	3.114	C7H13Br	1164.9	NA	NA
17851-27-3	1008.27	2.673	C11H16	1154.07	NA	NA
97797-57-4	584.963	2.977	C8H14	928.9	NA	NA
4830-99-3	1149.93	3.077	C11H14	1233.3	NA	NA
55702-60-8	637.459	3.682	C9H18O	956.6	NA	NA
929-61-3	1259.92	2.2345	C10H22O	1301.9	NA	NA
5267-73-2	1882.38	1.806	C5H9BrO2	1725	NA	NA
2783-26-8	1149.93	2.863	C9H10O	1238.3	NA	NA
22990-77-8	314.98	2.296	C6H14N2	762.5	NA	NA
54845-37-3	839.946	3.495	C11H16O3	1063.2	NA	NA
63678-00-2	1044.93	3.511	C12H14O2	1173	NA	NA
2050-00-2	1309.92	2.873	C9H18O2	1330.3	NA	NA
7359-72-0	1254.92	3.255	C7H5Cl3	1297	NA	NA
52670-34-5	814.948	1.81667	C12H26	1050	NA	NA
2077-46-5	1274.92	3.348	C7H5Cl3	1309.1	NA	NA
17312-44-6	1019.93	1.883	C12H26	1159.5	NA	NA
32768-54-0	969.938	3.11133	C7H6Cl2	1132.4	NA	NA
4912-92-9	984.937	2.948	C11H14	1140.5	NA	NA
50727-94-1	1429.91	3.119	C10H18O2	1403.3	NA	NA
3266-23-7	659.958	2.92	C4H8O	968.4	NA	NA
19687-22-0	1579.9	2.896	C19H32O	1503.6	NA	NA
19549-72-5	744.952	2.49433	C9H20O	1013.17	NA	NA
80192-56-9	854.945	3.40533	C9H16O	1071.1	NA	NA
24892-49-7	967.438	2.2545	C7H16O2	1131.05	NA	NA
64576-90-5	1179.93	2.848	C9H16O	1251.53	NA	NA
62108-23-0	644.959	1.798	C13H28	960.5	NA	NA
83039-57-0	1069.93	3.616	C12H11NO4	1186.5	NA	NA
5779-94-2	1049.93	3.4795	C9H10O	1175.7	NA	NA
25372-69-4	679.956	2.694	C7H10O	978.95	NA	NA
123-17-1	1047.43	2.2215	C12H26O	1174.35	NA	NA
4234-93-9	959.939	2.55767	C9H18O	1127	NA	NA
1123-56-4	1099.93	3.728	C9H10O	1203	NA	NA
54105-67-8	1164.93	1.858	C19H40	1242.4	NA	NA
74498-94-5	1684.89	3.007	C9H16	1578.6	NA	NA
74645-98-0	1219.92	1.8605	C15H32	1275.8	NA	NA
1626-09-1	1034.93	3.71167	C8H14O2	1167.6	NA	NA
79456-26-1	924.941	2.82	C6H4ClF3N2	1108.1	NA	NA
1826-11-5	1469.91	4.32267	C9H7NS	1430	NA	NA
26964-53-4	847.446	3.0715	C8H16N2	1067.1	NA	NA
20137-72-8	884.943	2.691	C11H14S2	1086.8	NA	NA
50995-95-4	739.953	2.334	C6H10N2	1010.5	NA	NA
42185-03-5	594.962	1.328	C5H13NO	934.2	NA	NA
29668-87-9	984.937	3.009	C15H21NO	1140.5	NA	NA
132631-27-7	984.937	3.473	C8H12O4	1140.5	NA	NA
1126-18-7	1199.92	3.23967	C10H18O	1263.6	NA	NA
4208-57-5	329.979	1.983	C8H10O2	775	NA	NA
55454-22-3	659.958	2.537	C7H14O	968.4	NA	NA
18999-28-5	1019.93	2.318	C7H12O2	1159.5	NA	NA
10352-88-2	1019.93	2.319	C7H12O2	1159.5	NA	NA
54340-72-6	994.936	2.636	C9H16O2	1145.9	NA	NA
74630-31-2	784.95	1.93	C11H22	1034.2	NA	NA
108585-64-4	1584.9	2.798	C6H9BrO	1507.1	NA	NA
29915-95-5	1074.93	2.4185	C11H18O2	1189.2	NA	NA
1489-57-2	334.979	1.984	C7H10	779.2	NA	NA
1119-14-8	644.959	2.59	C7H12	960.5	NA	NA
6766-54-7	824.947	2.932	C8H14	1055.3	NA	NA
26187-27-9	714.954	3.127	C6H6N2	997.4	NA	NA
54774-89-9	1639.9	3.51867	C14H16	1546.4	NA	NA
7469-77-4	1184.92	3.463	C11H10O	1254.5	NA	NA
70058-00-3	829.947	2.467	C10H16	1057.9	NA	NA
10522-26-6	1034.93	2.218	C12H26O	1168.6	NA	NA
625-74-1	424.973	2.853	C4H9NO2	838.2	NA	NA
2085-88-3	829.947	2.531	C9H10O	1057.9	NA	NA
617-29-8	519.967	2.719	C7H16O	894.1	NA	NA
29743-33-7	769.951	2.474	C9H10O	1026.3	NA	NA
50639-02-6	1619.9	2.651	C12H24O	1532.1	NA	NA
57681-51-3	1184.92	2.863	C7H10O4	1254.5	NA	NA
10054-09-8	1684.89	3.0055	C10H18	1578.6	NA	NA
607-86-3	1119.93	3.589	C16H14O3	1215.2	NA	NA
10059-13-9	1872.38	2.279	C12H26S	1734.5	NA	NA
109-84-2	154.99	1.512	C2H8N2O	629.2	NA	NA
582-24-1	932.44	3.2065	C8H8O2	1112.15	NA	NA
10203-28-8	1719.89	2.37	C12H26O	1603.7	NA	NA
57024-90-5	1064.93	2.002	C12H24	1183.8	NA	NA
22381-86-8	324.979	2.217	C11H22O	770.8	NA	NA
20907-03-3	974.938	3.195	C9H12O2	1135.1	NA	NA
600-24-8	424.973	2.85	C4H9NO2	838.2	NA	NA
6169-06-8	689.956	2.2865	C8H18O	984.2	NA	NA
54467-85-5	1474.91	2.4	C18H34O	1433.3	NA	NA
1470-50-4	1157.42	2.447	C8H14O2	1237.85	NA	NA
24030-13-5	684.956	1.6555	C16H11ClN2O	981.6	NA	NA
328-50-7	934.94	2.356	C5H6O5	1113.5	NA	NA
38401-84-2	881.61	2.795	C9H16O2	1085.07	NA	NA
71138-64-2	1064.93	2.006	C12H24	1183.8	NA	NA
3131-63-3	1244.92	3.65033	C10H10O	1290.9	NA	NA
1848-84-6	1104.93	3.264	C9H10N2	1206.1	NA	NA
10178-59-3	537.466	2.317	C6H12O2S	902.2	NA	NA
56147-63-8	1149.93	3.0765	C11H14	1233.3	NA	NA
1438-14-8	474.97	2.416	C5H10O	867.6	NA	NA
3710-23-4	1559.9	3.644	C13H12	1490	NA	NA
13794-28-0	1399.91	2.041	C6H9NO3	1384.8	NA	NA
54974-63-9	679.956	4.37367	C4H7NS	978.9	NA	NA
74753-00-7	1709.89	2.94033	C9H16	1597.83	NA	NA
62338-13-0	1704.89	2.552	C13H28	1592.9	NA	NA
201008-71-1	754.952	3.30933	C6H8N2O	1018.4	NA	NA
19781-14-7	1009.94	2.42	C10H20O	1154.1	NA	NA
7459-71-4	574.963	2.95	C7H12	923.7	NA	NA
107770-99-0	1699.89	1.957	C14H30	1589.3	NA	NA
118452-32-7	1404.91	2.701	C10H20O	1387.9	NA	NA
56554-43-9	482.469	1.293	C19H30O2	872.05	NA	NA
55955-46-9	1584.9	4.067	C13H22O2	1507.1	NA	NA
65133-79-1	1294.92	2.58	C12H18O	1321.2	NA	NA
1617-18-1	559.964	2.192	C6H10O2	915.8	NA	NA
69668-91-3	829.947	2.143	C10H20O	1057.9	NA	NA
116279-08-4	852.443	2.6785	C8H12	1070.6	NA	NA
692-47-7	999.936	2.67	C10H20	1148.6	NA	NA
62338-08-3	839.946	3.114	C10H20	1063.2	NA	NA
2806-56-6	299.981	1.51	C6H8	750	NA	NA
61967-11-1	1014.94	2.665	C12H16O	1156.8	NA	NA
20201-24-5	769.951	2.9	C7H12O3	1026.3	NA	NA
1911-30-4	314.98	2.295	C4H8N2	762.5	NA	NA
1453-58-3	309.98	2.367	C4H6N2	758.3	NA	NA
41977-47-3	814.948	2.93	C8H14	1050	NA	NA
15877-57-3	214.986	1.745	C6H12O	679.2	NA	NA
110-67-8	1347.41	2.337	C4H7NO	1353.05	NA	NA
620-20-2	949.939	2.9835	C7H6Cl2	1121.6	NA	NA
91213-30-8	1239.92	2.539	C11H20O2	1287.9	NA	NA
10304-16-2	309.98	2.697	C3H6OS	758.3	NA	NA
55182-74-6	1486.57	3.564	C14H26O	1456.17	NA	NA
18261-07-9	944.939	3.403	C8H10O3	1118.95	NA	NA
930-26-7	239.985	1.674	C6H8	700	NA	NA
19780-72-4	744.952	2.796	C11H24O	1013.2	NA	NA
621-95-4	889.943	2.741	C14H16N2	1089.5	NA	NA
18476-57-8	2084.87	3.648	C10H18	1887.5	NA	NA
821-74-9	429.972	2.695	C9H16	841.2	NA	NA
39300-45-3	1484.9	2.77	C10H9NO4	1440	NA	NA
6974-97-6	1254.92	3.371	C11H12	1297	NA	NA
17301-32-5	1239.92	1.898	C13H28	1287.9	NA	NA
62108-28-5	1602.4	2.6715	C11H20	1522.4	NA	NA
17301-33-6	1129.93	1.8815	C13H28	1221.2	NA	NA
13325-10-5	2193.19	1.073	C4H11NO	1981.17	NA	NA
1122-58-3	849.946	3.299	C7H10N2	1068.4	NA	NA
36678-43-0	1499.9	2.784	C7H12O	1450	NA	NA
4373-13-1	1203.25	3.22633	C11H12	1265.67	NA	NA
213547-15-0	824.947	2.784	C11H24O	1055.3	NA	NA
74793-12-7	269.983	1.738	C12H10ClNO3	725	NA	NA
66555-66-6	1129.93	2.37033	C11H21ClO	1221.2	NA	NA
99133-89-8	738.286	2.26967	C9H14N2O2	1009.67	NA	NA
108283-93-8	929.94	2.909	C8H13N3O	1110.8	NA	NA
61141-74-0	344.978	2.247	C10H20O2	787.5	NA	NA
1009-11-6	1684.89	3.21633	C10H12O2	1578.6	NA	NA
74744-42-6	1399.91	2.616	C13H22	1384.8	NA	NA
51174-44-8	484.969	1.3835	C6H12O	873.5	NA	NA
3333-13-9	1043.27	3.201	C10H12	1172.07	NA	NA
3540-84-9	754.952	2.24	C6H9Br	1018.4	NA	NA
1004-24-6	864.945	2.85033	C8H14O	1076.3	NA	NA
22581-42-6	639.959	3.068	C6H12N2	957.9	NA	NA
2219-73-0	979.936	3.088	C9H12O	1138.33	NA	NA
768-59-2	1134.93	3.5015	C9H12O	1224.2	NA	NA
55045-14-2	1914.88	2.016	C16H34	1750	NA	NA
766-97-2	809.948	3.249	C9H8	1047.4	NA	NA
106-87-6	826.614	2.49267	C8H12O2	1056.6	NA	NA
61985-25-9	1264.92	3.241	C5H6N2O	1303	NA	NA
34379-54-9	1149.93	3.435	C8H14O	1233.3	NA	NA
81763-18-0	864.945	2.696	C10H13NO4S	1076.3	NA	NA
5805-62-9	1354.91	3.0355	C12H16N2	1357.6	NA	NA
1826-13-7	1604.9	2.734	C9H7NS	1521.4	NA	NA
272442-27-0	709.955	2.161	C14H16N2	994.7	NA	NA
63922-41-8	1504.9	4.339	C11H18O	1453.3	NA	NA
19689-19-1	884.943	3.202	C10H20	1086.8	NA	NA
7212-53-5	1339.91	2.644	C8H18O	1348.5	NA	NA
61996-79-0	1479.91	2.36	C7H12O	1436.7	NA	NA
4076-36-2	474.97	2.373	C2H4N4	867.6	NA	NA
2080-75-3	1292.42	3.393	C8H8N2O2	1319.7	NA	NA
26456-59-7	284.982	1.703	C4H4N2O	737.5	NA	NA
10203-33-5	1034.93	2.221	C12H26O	1167.6	NA	NA
143185-91-5	994.936	2.031	C12H24	1145.9	NA	NA
55976-07-3	1349.91	2.21133	C13H24	1354.5	NA	NA
37745-07-6	1254.92	2.854	C8H12	1297	NA	NA
40085-08-3	899.942	2.7245	C8H12	1095	NA	NA
22319-29-5	1184.92	2.958	C11H20O	1254.5	NA	NA
51595-87-0	908.276	3.49567	C12H18O2	1101.47	NA	NA
61039-45-0	1243.25	2.645	C11H16	1291.93	NA	NA
91531-51-0	1399.91	2.7005	C10H14O	1387.25	NA	NA
2610-95-9	214.986	1.747	C7H12O2	679.2	NA	NA
13757-90-9	1619.9	2.649	C12H22O2	1532.1	NA	NA
13643-06-6	1304.92	2.567	C8H14	1327.3	NA	NA
1653-40-3	979.937	2.299	C8H18O	1137.9	NA	NA
4730-22-7	654.958	2.263	C8H18O	965.8	NA	NA
24199-46-0	872.444	2.72	C9H16O	1080.25	NA	NA
142963-25-5	1654.89	2.689	C8H15NO3	1557.1	NA	NA
6836-38-0	1404.91	2.32067	C12H26O	1387.9	NA	NA
6064-27-3	1374.91	2.44733	C12H24O	1369.7	NA	NA
22026-12-6	1529.9	2.4415	C13H26O	1470	NA	NA
23708-56-7	1244.92	2.30767	C11H24O	1290.9	NA	NA
54211-16-4	364.977	2.077	C7H10	802.9	NA	NA
20321-99-7	949.939	3.394	C7H7N3	1121.6	NA	NA
7619-08-1	2389.85	2.78633	C20H36O2	2157.1	NA	NA
130876-97-0	1572.4	3.009	C12H20O	1506.6	NA	NA
17720-63-7	219.986	2.002	C6H9NO4	683.3	NA	NA
1664-40-0	889.943	2.741	C8H12N2	1089.5	NA	NA
17605-71-9	224.986	1.809	C11H17NO	687.5	NA	NA
4254-15-3	632.46	2.1395	C3H8O2	953.95	NA	NA
25740-80-1	1034.93	3.655	C7H7NOS	1167.6	NA	NA
57-57-8	184.988	1.685	C3H4O2	654.2	NA	NA
473-14-3	1394.91	2.734	C15H24	1381.8	NA	NA
13881-91-9	797.448	1.189	CH5NO3S	1041.4	NA	NA
1111-78-0	204.987	3.78	CH6N2O2	670.8	NA	NA
2039-93-2	1079.93	3.344	C10H12	1191.9	NA	NA
3454-07-7	1097.43	3.042	C10H12	1205.1	NA	NA
27831-13-6	1054.93	3.00667	C10H12	1179.8	NA	NA
29634-38-6	859.945	2.671	C14H14O3S	1073.7	NA	NA
766-94-9	1184.92	3.144	C8H8O	1254.5	NA	NA
64712-67-0	1389.91	2.611	C21H26OS	1378.8	NA	NA
55153-12-3	1199.92	3.80767	C9H8O3	1263.6	NA	NA
56-41-7	569.964	1.346	C3H7NO2	921.1	NA	NA
141-82-2	423.306	1.45333	C3H4O4	837.233	NA	NA
123-62-6	666.624	1.98767	C6H10O3	971.2	NA	NA
30563-30-5	364.976	2.0765	C8H14O2	801.1	NA	NA
109862-24-0	924.941	3.038	C6H9NO2	1108.1	NA	NA
307-98-2	479.969	2.294	C11H5F15O2	870.6	NA	NA
2177-18-6	784.95	2.532	C5H6O2	1034.6	NA	NA
144-62-7	202.487	1.436	C2H2O4	668.75	NA	NA
471-46-5	319.979	1.5195	C2H4N2O2	766.65	NA	NA
3396-11-0	989.937	2.657	C2H3CsO2	1143.2	NA	NA
18621-75-5	659.958	1.826	C8H12O4	968.4	NA	NA
106-31-0	996.604	2.88533	C8H14O3	1151.97	NA	NA
69287-13-4	1279.92	3.7375	C14H20O2	1312.1	NA	NA
24424-99-5	414.973	1.659	C10H18O5	832.4	NA	NA
111-40-0	2544.83	1.203	C4H13N3	2305.57	NA	NA
4426-31-7	414.973	1.639	C4H11BO	832.4	NA	NA
22057-21-2	914.941	2.10267	C11H20	1102.7	NA	NA
55499-02-0	1769.89	2.087	C12H24	1640.7	NA	NA
1191-04-4	911.609	2.464	C6H10O2	1102.57	NA	NA
13419-69-7	784.95	2.50467	C6H10O2	1034.23	NA	NA
694-47-3	454.971	3.666	C5H8O2	855.9	NA	NA
583-03-9	1119.93	2.55733	C11H16O	1215.2	NA	NA
20992-60-3	824.947	2.609	C9H12O	1055.3	NA	NA
4294642-25-3	1344.91	3.742	C20H22O4	1351.5	NA	NA
36939-15-8	1344.91	2.788	C8H14	1351.5	NA	NA
4866-55-1	369.976	1.409	C6H10	805.9	NA	NA
19995-92-7	239.985	1.558	C6H8	700	NA	NA
1191-95-3	414.973	2.165	C4H6O	832.4	NA	NA
88919-66-8	1604.9	3.0115	C16H24	1521.4	NA	NA
55760-15-1	679.957	2.19533	C10H15N	977.7	NA	NA
16240-38-3	829.947	2.79	C8H14O	1057.9	NA	NA
68284-24-2	969.938	2.716	C10H14	1132.4	NA	NA
2407-94-5	579.963	2.659	C12H22O4	926.3	NA	NA
1551-42-4	1689.89	2.535	C14H26O2	1582.1	NA	NA
34528-95-5	1494.9	3.117	C13H20	1446.7	NA	NA
32669-86-6	644.959	2.59	C9H16	960.5	NA	NA
100-49-2	644.959	2.595	C7H14O	960.5	NA	NA
211563-96-1	1264.92	3.27567	C12H20O	1303	NA	NA
295-02-3	1339.91	2.138	C13H26	1348.5	NA	NA
50746-53-7	1289.91	2.094	C9H16	1320.95	NA	NA
3637-61-4	544.965	2.63367	C6H12O	907.9	NA	NA
61233-78-1	1079.93	2.4805	C11H18	1194.15	NA	NA
36099-44-2	919.941	2.248	C8H16O	1105.4	NA	NA
7779-23-9	1034.93	2.186	C16H28O2	1167.6	NA	NA
3050-69-9	524.966	2.448	C8H14O2	897.1	NA	NA
32357-83-8	1044.93	2.12233	C11H24O	1173	NA	NA
5616-32-0	674.957	2.515	C3H6N2	976.3	NA	NA
2849-98-1	579.963	2.653	C9H16O2	926.3	NA	NA
4100-80-5	619.96	2.7295	C5H6O3	947.35	NA	NA
595-98-2	668.29	1.77533	C4H6O5	972.8	NA	NA
4786-19-0	319.98	2.634	C5H7N	766.7	NA	NA
692-45-5	372.476	1.754	C3H4O2	803.05	NA	NA
75-12-7	359.977	2.552	CH3NO	800	NA	NA
625-45-6	394.975	1.4695	C3H6O3	818.75	NA	NA
540-67-0	257.483	1.502	C3H8O	714.55	NA	NA
626-19-7	1069.93	3.58333	C8H6O2	1186.5	NA	NA
98-91-9	1034.93	3.6535	C7H6OS	1167.6	NA	NA
4389-22-4	464.97	3.549	C7H10O3	861.8	NA	NA
34177-18-9	942.439	3.3555	C9H14O	1117.55	NA	NA
81603-43-2	1469.9	2.8795	C14H20	1437.5	NA	NA
764-81-8	559.965	2.5885	C7H16O2	913.15	NA	NA
78-97-7	889.943	1.531	C3H5NO	1089.5	NA	NA
616-09-1	534.966	2.0155	C6H12O3	900.65	NA	NA
26963-33-7	1024.93	2.719	C9H14S	1162.2	NA	NA
358-23-6	939.94	2.295	C2F6O5S2	1116.2	NA	NA
75-24-1	1239.92	2.472	C3H9Al	1287.9	NA	NA
1538-75-6	614.961	2.6035	C10H18O3	944.7	NA	NA
38954-75-5	1104.93	3.007	C17H34O2	1206.1	NA	NA
26981-77-1	309.98	1.781	C7H12	758.3	NA	NA
54766-91-5	1999.88	2.595	C13H22	1843.45	NA	NA
2220-40-8	1094.93	2.862	C8H10O	1200	NA	NA
2422-86-8	377.476	2.3235	C7H8	810.3	NA	NA
1005276-66-3	1639.9	2.79267	C10H14O2	1546.4	NA	NA
2566-57-6	308.314	1.904	C7H10	756.933	NA	NA
56666-90-1	1897.38	2.6515	C12H20	1745.95	NA	NA
607-85-2	1269.92	3.064	C10H12O3	1306.1	NA	NA
7694-30-6	1357.41	3.5785	C16H16	1359.1	NA	NA
68820-32-6	1714.89	2.602	C11H20O	1600	NA	NA
87156-70-5	689.956	1.516	C5H11N	984.2	NA	NA
544-13-8	469.97	2.479	C5H6N2	864.7	NA	NA
818-44-0	1204.92	2.868	C10H18O2	1266.7	NA	NA
34574-27-1	1509.9	1.928	C9H19BO2	1456.7	NA	NA
137-43-9	1219.92	2.78467	C5H9Br	1275.8	NA	NA
868-85-9	234.985	1.684	C2H7O3P	695.8	NA	NA
463-04-7	904.942	2.284	C5H11NO2	1097.4	NA	NA
19780-51-9	1054.93	3.104	C10H18	1178.4	NA	NA
10317-17-6	172.489	1.4875	C6H12O	643.75	NA	NA
10024-97-2	292.481	3.7635	N2O	743.75	NA	NA
79-14-1	259.983	1.432	C2H4O3	716.7	NA	NA
18908-70-8	1798.22	3.64667	C16H18	1661.7	NA	NA
624-80-6	232.485	1.621	C2H8N2	693.75	NA	NA
69078-80-4	1084.93	2.597	C7H14OS	1194.6	NA	NA
631-61-8	1059.93	1.209	C2H7NO2	1181.1	NA	NA
2258-42-6	652.458	1.3055	C3H4O3	964.45	NA	NA
64810-32-8	1718.22	3.088	C11H18O2	1602.8	NA	NA
314728-61-5	279.982	2.2735	C8H6N6O3	733.3	NA	NA
2956-58-3	907.442	2.5475	C8H12N2O2	1098.9	NA	NA
927-80-0	169.989	1.325	C4H6O	641.7	NA	NA
97-72-3	384.975	2.147	C8H14O3	814.7	NA	NA
17046-22-9	194.988	1.393	C7H11NO3	662.5	NA	NA
4747-81-3	1269.92	2.38	C8H15NO	1306.1	NA	NA
541-46-8	744.952	3.40533	C5H11NO	1013.2	NA	NA
1120-16-7	1929.88	3.386	C12H25NO	1761.5	NA	NA
865-40-7	229.985	1.451	CH3NO	691.7	NA	NA
105-20-4	199.987	1.54	C5H9N3	666.7	NA	NA
4312-76-9	1374.91	1.279	C6H14O2	1377.27	NA	NA
1606-47-9	679.956	2.584	C6H10O	978.9	NA	NA
10573-35-0	1479.91	2.364	C10H20O	1436.7	NA	NA
4426-72-6	354.977	1.459	CH5N3O	795.8	NA	NA
129967-65-3	1639.9	2.30467	C12H19NO3	1546.4	NA	NA
2566-97-4	2184.86	2.7205	C19H34O2	1973.9	NA	NA
98640-10-9	1013.27	2.788	C10H14	1160.47	NA	NA
71932-98-4	219.986	1.601	C7H10O	683.3	NA	NA
1574-33-0	299.981	1.509	C6H8	750	NA	NA
54833-23-7	1334.91	1.937	C21H44	1345.5	NA	NA
98869-92-2	387.475	2.151	C8H10O2	816.2	NA	NA
70166-48-2	289.981	1.709	C11H7Cl4NO2	741.7	NA	NA
17059-48-2	1079.93	2.92133	C11H14	1191.9	NA	NA
568-40-1	1169.93	3.122	C17H17NO4	1250.5	NA	NA
6812-78-8	1119.93	2.5875	C10H20O	1215.2	NA	NA
3750-49-0	679.956	2.597	C11H19NO	978.9	NA	NA
35719-26-7	1368.24	2.79533	C10H17Br	1365.67	NA	NA
2749-11-3	154.99	1.255	C3H9NO	629.2	NA	NA
29253-64-3	689.956	2.7655	C8H14	984.2	NA	NA
74055-05-3	964.938	2.998	C9H16O	1129.7	NA	NA
74663-83-5	609.961	2.115	C10H16	942.1	NA	NA
83085-83-0	1399.91	2.612	C12H20	1384.8	NA	NA
77384-15-7	1604.9	3.134	C12H20O2	1521.4	NA	NA
324051-55-0	884.943	3.512	C15H13Cl2NO3	1086.8	NA	NA
129196-81-2	797.449	2.5975	C13H13NO2	1040.75	NA	NA
5625-67-2	624.96	2.572	C4H8N2O	950	NA	NA
76003-37-7	1629.9	4.108	C10H14O2	1539.3	NA	NA
2157-01-9	414.973	1.869	C12H22O2	832.4	NA	NA
121747-63-5	1824.88	2.87633	C13H20O2	1681.5	NA	NA
121841-67-6	1634.9	3.413	C13H22O2	1542.9	NA	NA
16195-71-4	1224.92	2.75133	C10H18O	1278.83	NA	NA
17123-63-6	434.972	2.076	C8H14O	844.1	NA	NA
29946-81-4	1169.93	3.225	C8H12O3	1245.5	NA	NA
97306-62-2	1259.92	2.85867	C13H20O2	1300	NA	NA
35200-12-5	604.961	2.23033	C8H10O	939.5	NA	NA
33722-72-4	1504.9	4.342	C10H14O2	1453.3	NA	NA
13351-29-6	994.936	3.31933	C10H16O	1145.9	NA	NA
115754-80-8	1839.88	3.205	C10H12O	1692.6	NA	NA
60129-26-2	1314.92	2.9835	C21H40O2	1333.3	NA	NA
6555-52-8	264.983	1.553	C6H8	720.8	NA	NA
28980-73-6	974.938	2.8	C10H18	1135.1	NA	NA
70372-94-0	1564.9	3.306	C13H20O	1493.3	NA	NA
118014-38-3	1474.91	2.396	C15H26O	1433.3	NA	NA
13343-76-5	939.94	2.36	C10H16	1116.2	NA	NA
4840-81-7	269.983	1.847	C6H7D5O	725	NA	NA
82189-01-3	1519.9	4.375	C11H10N2OS	1463.3	NA	NA
93650-31-8	1119.93	3.566	C17H18N4O	1215.2	NA	NA
3240-09-3	984.937	2.626	C7H12O	1140.5	NA	NA
1632-89-9	179.988	1.305	C2D4O	650	NA	NA
10303-95-4	1029.93	2.415	C10H18N2	1164.9	NA	NA
24145-89-9	1074.93	2.762	C12H20	1189.2	NA	NA
622-31-1	1069.93	3.4465	C7H7NO	1186.5	NA	NA
58502-85-5	1417.41	2.9155	C13H20	1399.1	NA	NA
77954-13-3	1069.93	2.831	C10H16O	1186.5	NA	NA
10359-41-8	1534.9	3.27	C10H18O2	1473.3	NA	NA
20669-04-9	579.963	2.345	C7H14O	926.3	NA	NA
36258-05-6	649.958	2.54	C8H14O	963.15	NA	NA
15287-79-3	304.98	1.785	C10H18O2	754.2	NA	NA
54244-81-4	1664.89	2.434	C10H18O	1564.3	NA	NA
3983-04-8	944.94	2.42	C11H20	1118.9	NA	NA
61142-32-3	739.953	2.643	C10H18	1010.5	NA	NA
26727-45-7	364.977	2.077	C7H10	802.9	NA	NA
121959-70-4	1611.56	2.69033	C12H22O	1527.77	NA	NA
146072-39-1	2084.87	3.644	C6H10N2	1887.5	NA	NA
101327-54-2	1584.9	3.214	C15H16O	1507.1	NA	NA
13481-70-4	1204.92	3.302	C7H6Cl2O	1266.7	NA	NA
26187-38-2	1294.92	3.65267	C8H8N2O	1321.2	NA	NA
120551-34-0	1179.92	3.6795	C10H16O2S	1251.5	NA	NA
56740-10-4	1334.91	2.34	C10H20O	1345.5	NA	NA
